# Supplementary material for: The Role of Gut Microbiota and Their Derived Metabolites in Chemotherapy‐Induced Nausea and Vomiting in Ovarian Cancer
Source: Cancer Med. 2026 Apr 2;15(4):e71752. doi: 10.1002/cam4.71752 (PMC13045238; doi:10.1002/cam4.71752)
Supplement: Supplementary file 1 — Data S1: Supporting Information. [file CAM4-15-e71752-s002.xlsx]

## Sheet: Sheet1
ID	name	mz	rt	exact_mass	ppm	formula	precursor_type	class	sub_class	KEGG	KEGG_Pathway	CAS	hmdb	library	level	posneg	A160	A185	A190	A191	A205	A213	A219	A232	A245	A294	A360	A362	A398	A434	A316	A590	A591	A671	A683	A750	A875	A899	A902	A905	A912	B802	B238	B248	B252	B619	B735	B381	B409
M117T48	5-Aminopentanamide	117.102	47.5	116.095	0.204949	C5H12N2O	[M+H]+	Carboxylic acids and derivatives	Amines	C00990	Amino acid metabolism; Global and overview maps	13023-70-6	HMDB0012176	MetaDNA	2	pos	218907	2.53691e+06	561925	1.40505e+06	701030	1.17979e+06	3.69448e+06	180134	4.2124e+06	3.5405e+06	5.09099e+06	7.84597e+06	7.50013e+06	409878	6.59807e+06	3.695e+06	4.44228e+06	2.67156e+06	1.5616e+07	2.41736e+06	6.27055e+06	3.49245e+06	3.40182e+06	1.28056e+07	4.40985e+06	5.3039e+06	1.06258e+07	1.09152e+07	2.09055e+06	1.51096e+07	8.12882e+06	1.91099e+07	7.23608e+06
M129T52	(S)-Piperidine-2-carboxamide	129.102	52.2	128.095	0.960479	C6H12N2O	[M+H]+			C19809				MetaDNA	2	pos	5.29498e+06	6.28118e+06	495715	9.45877e+06	2.50351e+06	6.00264e+06	4.47622e+06	3.76287e+06	5.67267e+06	2.77629e+06	3.32074e+06	8.17221e+06	5.87091e+06	617226	7.67731e+06	3.10379e+06	9.57149e+06	6.17086e+06	7.48742e+06	3.90661e+06	6.99481e+06	2.45746e+06	7.91828e+06	1.01938e+07	9.0795e+06	5.10836e+06	1.06288e+07	6.40898e+06	1.3271e+06	2.74355e+07	2.87961e+06	3.61069e+06	9.80286e+06
M133T43_1	L-Asparagine	133.06	43.4	132.054	8.08653	C4H8N2O3	[M+H]+	Carboxylic acids and derivatives	Amines	C00152	Cancer: overview; Metabolism of other amino acids; Digestive system; Translation; Amino acid metabolism; Chemical structure transformation maps; Global and overview maps	70-47-3	HMDB0000168	MetaDNA	2	pos	3.48043e+07	5.14663e+06	2.66548e+07	1.54545e+07	3.34935e+07	2.84094e+07	6.07306e+06	5.46429e+06	6.25271e+06	1.96576e+07	1.62905e+07	7.82313e+06	4.85775e+06	6.29542e+06	2.51982e+06	5.21859e+06	1.70564e+07	6.94097e+06	1.54478e+07	9.85135e+06	1.86165e+07	6.56389e+06	5.88765e+06	6.58637e+06	1.5424e+07	1.20896e+07	3.11447e+06	1.56968e+07	6.35819e+06	3.62973e+07	3.84652e+06	8.2322e+06	1.39368e+07
M253T71	Deoxyinosine	253.093	71.5	252.086	0.695396	C10H12N4O4	[M+H]+	Azacyclic compounds	Alcohols and polyols	C05512	Membrane transport; Global and overview maps; Nucleotide metabolism	890-38-0	HMDB0000071	MetaDNA	2	pos	2.7375e+07	144929	69346.5	881197	8.93364e+06	135117	4.76337e+06	7.42237e+06	1.01663e+07	1.21302e+07	3.64732e+07	4.76669e+06	2.58067e+07	849503	2.00429e+07	2.84231e+07	2.37784e+07	1.76594e+07	1.25842e+06	3.15913e+06	7.6587e+07	1.14853e+06	7.97534e+07	779870	1.20475e+08	5.78627e+07	567562	1.38769e+07	1.87248e+07	2.29242e+07	561755	8.79225e+06	1.3967e+08
M156T220	N-Methylethanolaminium phosphate	156.039	220	155.035	18.4309	C3H10NO4P	[M+H]+	Organic oxides	Amines	C01210	Lipid metabolism		HMDB0060173	MetaDNA	2	pos	2.15224e+07	2.06951e+07	1.34977e+07	1.90652e+07	1.37241e+07	1.43824e+07	1.42297e+07	1.44713e+07	2.05301e+07	1.45493e+07	1.2699e+07	1.47851e+07	2.04363e+07	1.34183e+07	1.32828e+07	1.4716e+07	2.30659e+07	2.04594e+07	1.32123e+07	1.3856e+07	1.47163e+07	1.60467e+07	1.33031e+07	1.29576e+07	1.73231e+07	1.37313e+07	1.36423e+07	1.93157e+07	2.05991e+07	1.97419e+07	1.87543e+07	1.8697e+07	9.9478e+06
M243T265	gamma-Glutamyl-beta-cyanoalanine	243.08	265.4	243.085	22.6258	C9H13N3O5	[M]+	Carboxylic acids and derivatives	Amines	C05711	Metabolism of other amino acids	16051-95-9	HMDB0060478	MetaDNA	2	pos	3.25265e+06	4.22442e+06	3.51003e+06	3.05311e+06	2.48608e+06	3.54875e+07	9.44063e+06	1.40772e+06	1.0427e+07	3.52277e+06	8.0661e+06	4.71174e+06	1.12626e+07	494638	1.14544e+07	4.0864e+06	4.08982e+06	8.66022e+06	4.92277e+06	2.59544e+06	5.32766e+06	3.71169e+06	1.69768e+06	7.56993e+06	2.5515e+06	9.00714e+06	3.57318e+06	4.37682e+06	4.30498e+06	3.63648e+07	1.2827e+06	4.01014e+06	1.29332e+07
M338T303	Kyotorphin	338.179	303.1	337.175	10.5742	C15H23N5O4	[M+H]+	Benzene and substituted derivatives	1-hydroxy-2-unsubstituted benzenoids	C02993		70904-56-2	HMDB0005768	MetaDNA	2	pos	1.78386e+07	1.88478e+06	1.08502e+07	399583	8.41548e+07	1.82318e+07	4.41188e+06	3.38176e+07	3.77302e+06	3.05007e+07	1.03506e+08	6.11471e+06	4.26528e+06	3.36652e+06	1.95138e+07	2.69059e+07	1.01004e+08	2.74984e+07	8.12895e+06	2.88713e+07	1.28551e+07	1.70716e+07	2.68609e+07	9.60453e+06	1.71358e+07	3.19635e+07	3.05277e+07	1.98368e+07	4.04544e+06	9.05206e+06	1.91547e+07	7.6735e+06	1.38189e+07
M336T330	Aspartylglycosamine	336.15	330.4	335.133	28.0359	C12H21N3O8	[M+H]+	Carboximidic acids and derivatives	Alcohols and polyols	C04540		2776-93-4	HMDB0000489	MetaDNA	2	pos	1.69357e+06	3.5423e+06	815247	133550	5.82249e+06	883607	8.00185e+06	397576	6.74056e+06	480952	8.44781e+06	6.74582e+06	2.65166e+06	1.62514e+06	8.48015e+06	2.38228e+06	7.92026e+06	715111	2.10799e+06	5.0942e+06	838317	712018	2.99193e+06	2.64764e+06	4.90078e+06	2.24696e+06	3.07943e+06	3.82754e+06	367570	2.75274e+06	3.13544e+06	8.7112e+06	776230
M247T236	N-Acetyl-D-tryptophan	247.107	235.8	246.1	1.5216	C13H14N2O3	[M+H]+	Azacyclic compounds	Amino acids, peptides, and analogues	C03137		2280-01-5		MetaDNA	2	pos	1.77643e+08	1.14433e+08	4.9039e+06	5.81359e+07	1.73917e+07	2.68401e+07	1.83767e+07	1.81755e+07	6.70583e+06	4.24156e+07	3.00309e+07	8.09207e+06	3.67016e+07	1.24809e+07	9.46794e+06	7.75337e+06	1.88497e+07	2.88366e+07	3.13311e+07	2.31369e+07	1.48787e+07	3.44609e+07	5.96061e+07	1.16585e+07	2.36547e+07	1.19621e+08	6.80308e+06	5.62824e+06	1.69895e+07	1.20455e+08	3.83995e+07	7.53074e+06	2.91743e+07
M512T386	N-[(3a,5b,7a)-3-hydroxy-24-oxo-7-(sulfooxy)cholan-24-yl]-Glycine	512.268	386.2	529.271	8.07007	C26H43NO8S	[M+H-H2O]+	Carboxylic acids and derivatives	Alcohols and polyols	C15559		67030-55-1	HMDB0002496	MetaDNA	2	pos	464034	2.98877e+06	3.24064e+06	1.37797e+06	1.88987e+06	3.64784e+06	1.8154e+06	140546	3.12944e+06	3.98258e+06	466597	1.61153e+07	1.01468e+06	2.66789e+06	197015	6.00428e+06	1.82038e+07	371511	1.46017e+06	170036	1.38463e+07	7.56307e+06	3.4485e+07	1.46972e+07	2.49548e+07	443154	8.51163e+06	143129	387393	490090	118602	1.19577e+07	556356
M585T419	15,16-Dihydrobiliverdin	585.265	418.9	584.264	9.01463	C33H36N4O6	[M+H]+	Azacyclic compounds	Bilirubins	C11630	Metabolism of cofactors and vitamins; Global and overview maps	137429-14-2		MetaDNA	2	pos	802164	6.8005e+06	1.07603e+06	90390.8	240646	1.37768e+07	6.78829e+06	229579	4.36715e+06	2.59435e+06	1.4644e+07	2.8156e+07	413338	2.39177e+07	3.4924e+07	769166	2.13076e+07	468891	3.79019e+07	2.69201e+07	1.04738e+06	7.78013e+06	1.40163e+07	3.8762e+06	296307	6.98714e+06	2.15937e+06	2.31312e+07	407531	1.57685e+07	317248	7.3987e+06	8.27142e+06
M584T419_2	(3Z)-Phytochromobilin	584.268	418.6	584.264	7.87316	C33H36N4O6	[M]+	Azacyclic compounds	Carbonyl compounds	C05913	Metabolism of cofactors and vitamins; Global and overview maps			MetaDNA	2	pos	2.67783e+06	5.30831e+06	1.05152e+06	3.4091e+06	8.44965e+06	7.34793e+06	2.68845e+06	3.18373e+06	3.22457e+06	1.71887e+07	1.33273e+07	2.35455e+07	2.38377e+06	1.87981e+07	2.47616e+07	362965	1.66038e+07	327160	1.73136e+07	1.45909e+07	1.69823e+06	6.06868e+06	1.6591e+07	2.34715e+06	311037	3.34964e+06	1.97573e+06	2.1588e+07	74329.2	1.42038e+07	850786	6.11424e+06	4.65406e+06
M232T252	Melatonin	232.116	251.8	232.121	20.6789	C13H16N2O2	[M]+	Azacyclic compounds	Anisoles	C01598	Environmental adaptation; Amino acid metabolism; Global and overview maps; Signaling molecules and interaction	73-31-4/8041-44-9	HMDB0001389	MetaDNA	2	pos	1.61806e+07	6.36944e+07	5.42389e+07	2.62434e+07	1.64306e+08	2.63982e+08	2.46181e+07	1.62353e+07	8.79598e+07	1.77728e+08	5.59208e+07	3.3544e+08	1.29087e+08	5.55299e+07	6.05623e+07	1.80963e+08	2.2553e+08	2.37311e+07	1.68501e+08	1.32015e+08	4.14062e+07	1.64397e+08	5.41958e+07	3.61148e+08	6.61397e+07	2.6139e+08	1.02417e+07	4.44593e+08	3.11246e+07	6.6392e+06	1.63738e+08	1.44048e+08	3.14478e+06
M184T52	Choline sulfate	184.064	51.5	183.056	0.13039	C5H13NO4S	[M+H]+	Organic oxides	Alkyl sulfates	C00919	Membrane transport	4858-96-2		MetaDNA	2	pos	3.28635e+06	4.40507e+06	8.43419e+06	1.89821e+06	6.2098e+06	49890.6	551846	2.70457e+06	1.78474e+06	2.76004e+06	1.52758e+06	2.25538e+06	2.888e+06	1.76484e+06	2.76053e+06	1.141e+06	1.36059e+07	1.30701e+06	6.77048e+06	1.57332e+07	3.99488e+06	1.59296e+07	253773	6.25869e+06	2.57226e+06	8.83831e+06	1.75632e+06	9.35801e+06	6.26638e+06	2.84769e+06	2.13886e+06	1.64815e+06	14697.4
M129T49	gamma-Amino-gamma-cyanobutanoate	129.066	48.6	128.059	0.185952	C5H8N2O2	[M+H]+	Carboxylic acids and derivatives	Amines	C05715	Metabolism of other amino acids; Global and overview maps	14046-56-1		MetaDNA	2	pos	4.66953e+06	1.90693e+07	548027	1.26216e+07	3.13246e+06	9.66952e+06	1.2405e+06	4.62897e+06	1.57645e+06	3.97135e+07	590951	1.40769e+06	528959	7.38846e+07	2.16949e+06	2.21247e+07	1.88378e+07	6.0206e+06	2.03352e+06	2.01286e+06	2.72429e+06	3.08185e+06	5.24794e+06	1.6816e+06	1.47655e+06	4.17297e+06	2.96927e+06	2.02738e+06	602750	5.06756e+06	2.36979e+06	3.20371e+06	1.8139e+06
M191T92	5-Methoxytryptamine	191.118	91.6	190.111	0.920898	C11H14N2O	[M+H]+	Azacyclic compounds	Amines	C05659	Amino acid metabolism	608-07-1	HMDB0004095	MetaDNA	2	pos	7.17353e+07	5.22046e+07	4.8474e+06	3.56401e+06	3.14025e+07	7.07853e+07	3.8587e+07	1.34471e+07	4.07252e+07	8.91791e+07	3.36032e+07	1.86794e+07	1.48354e+07	1.56679e+06	2.6801e+07	2.27151e+06	2.33681e+07	5.92504e+07	4.00369e+07	1.69489e+08	1.59803e+07	2.47504e+07	4.19226e+07	4.69845e+07	4.95368e+07	2.18325e+07	4.49471e+07	4.77897e+07	1.78164e+07	4.05328e+06	5.95339e+07	5.21893e+07	2.54268e+07
M440T616	Oleanolic aldehyde	440.363	615.8	440.365	6.35836	C30H48O2	[M]+			C20946				MetaDNA	2	pos	8.7047e+07	1.19341e+08	9.34744e+07	1.12837e+08	1.39522e+08	6.95722e+07	5.25035e+06	8.93872e+06	8.06691e+07	1.0028e+07	7.17076e+07	2.56501e+07	7.39252e+07	6.82241e+07	9.45373e+07	8.86819e+07	5.50308e+06	1.13722e+07	1.53332e+07	6.12442e+06	1.20453e+08	1.69281e+07	8.90489e+07	4.29251e+07	1.47168e+08	2.59475e+07	8.05162e+07	3.28393e+07	6.3991e+07	4.32415e+07	5.20935e+07	9.80667e+07	1.28147e+08
M201T68_2	L-Alanyl-D-glutamate	201.087	67.9	218.09	21.056	C8H14N2O5	[M+H-H2O]+			C20957				MetaDNA	2	pos	2.98703e+06	8.24611e+06	1.0686e+07	726303	5.94612e+07	3.36231e+07	683980	2.9378e+06	6.20533e+06	4.31608e+06	2.2534e+07	1.36039e+07	584714	470583	1.4907e+07	314618	848432	3.10727e+06	1.11579e+06	1.18076e+06	1.1628e+06	1.24359e+06	4.71035e+07	1.22071e+06	2.18665e+06	1.36857e+06	8.82558e+06	7.88815e+06	391221	3.35504e+06	1.05251e+07	1.07415e+07	1.86032e+07
M217T70	gamma-Glutamyl-gamma-aminobutyraldehyde	217.118	70.2	216.111	0.35004	C9H16N2O4	[M+H]+	Carboxylic acids and derivatives	Amines	C15700	Amino acid metabolism; Global and overview maps			MetaDNA	2	pos	1.06306e+06	585031	9.83797e+07	1.22837e+08	2.77746e+07	1.3626e+06	1.13694e+06	1.33746e+06	30953.6	2.43937e+07	1.04216e+08	220255	1.96558e+07	7.26819e+06	6.72538e+06	8.68952e+07	430505	2.3473e+07	1.50729e+07	494468	8.02931e+07	556254	489687	306016	7.48615e+08	3.4738e+07	501478	122986	1.33508e+08	1.60464e+06	363165	264268	4.39344e+08
M262T123	Mannitol 1-phosphate	262.05	123.4	262.045	17.5542	C6H15O9P	[M]+	Organic oxides	Alcohols and polyols	C00644	Carbohydrate metabolism; Membrane transport; Global and overview maps	15806-48-1	HMDB0001530	MetaDNA	2	pos	753884	2.24283e+06	1.33533e+06	185980	5.27088e+06	468786	6.9557e+06	485755	5.92591e+06	5.52179e+06	7.17083e+06	2.69441e+07	8.51309e+06	305951	1.29937e+07	3.53763e+06	7.2222e+06	6.71724e+06	3.76032e+06	2.10865e+07	9.066e+06	230977	254196	7.75211e+06	1.14186e+07	4.82873e+06	8.79604e+06	8.66741e+06	2.84659e+06	2.06578e+07	7.72018e+06	1.10668e+07	1.3406e+07
M260T61	alpha-D-Glucosamine 1-phosphate	260.053	60.6	259.046	1.06132	C6H14NO8P	[M+H]+	Organic oxides	Alcohols and polyols	C06156	Carbohydrate metabolism; Endocrine and metabolic disease; Global and overview maps	2152-75-2		MetaDNA	2	pos	8.34501e+07	8.84738e+07	3.41586e+07	926387	4.96525e+06	1.32533e+08	1.75781e+07	1.79773e+07	2.1049e+07	5.50977e+06	7.72762e+06	6.31034e+06	3.29396e+06	4.66874e+07	4.84862e+07	6.78034e+07	6.22443e+06	7.89287e+06	6.06149e+07	9.93915e+07	6.21105e+06	1.0192e+08	6.45671e+07	1.19738e+07	3.84372e+07	6.19217e+07	6.48766e+06	4.31638e+07	7.44008e+06	4.89712e+07	3.98255e+07	2.60012e+07	1.22515e+06
M269T534	9E-Heptadecenoic acid	269.247	534.2	268.24	1.39648	C17H32O2	[M+H]+	Carboxylic acids and derivatives	Carbonyl compounds	C16536		76261-97-7/1981-50-6	HMDB0031046	MetaDNA	2	pos	1.98098e+07	5.56857e+06	2.12832e+07	3.65773e+06	2.13645e+07	1.82088e+07	2.58531e+07	1.06711e+07	1.87823e+08	5.34011e+06	6.92843e+07	5.02893e+07	1.04199e+08	2.21786e+07	1.35888e+08	6.80476e+07	3.08618e+07	3.07493e+07	7.1326e+07	1.80584e+07	9.2974e+07	1.16258e+08	2.0688e+07	1.05099e+08	4.22618e+07	2.07499e+07	2.91222e+08	5.06637e+07	5.21431e+06	3.18965e+08	1.1471e+08	4.49323e+08	2.86703e+07
M437T517	27-Deoxy-5b-cyprinol	437.364	517.2	436.355	3.25588	C27H48O4	[M+H]+	Fatty Acyls	Alcohols and polyols	C05446	Lipid metabolism; Global and overview maps	862-53-3	HMDB0001231	MetaDNA	2	pos	1.93685e+07	1.91689e+06	906980	3.51365e+06	389791	9.62256e+07	2.58624e+07	644764	447945	8.51056e+06	215729	2.29229e+06	298752	6.08236e+06	3.60974e+06	1.24124e+06	1.17819e+07	1.35971e+07	1.53765e+07	5.18387e+06	1.29108e+06	714108	1.99463e+07	211328	866042	7.50363e+07	1.49496e+06	4.0783e+06	1.43391e+07	1.86705e+07	332144	1.45548e+07	4.24218e+07
M450T428	Deoxycholic acid glycine conjugate	450.321	427.7	449.314	0.834959	C26H43NO5	[M+H]+	Carboxylic acids and derivatives	Alcohols and polyols	C05464		360-65-6	HMDB0000631	MetaDNA	2	pos	1.45231e+07	1.62415e+06	1.91191e+07	2.24313e+07	5.45564e+06	1.02155e+07	1.6579e+07	1.82058e+07	1.05617e+08	3.40501e+07	8.11994e+07	5.34339e+07	1.48532e+07	3.10636e+06	3.30045e+06	9.76739e+06	2.39092e+07	2.29487e+07	1.8839e+06	1.42937e+06	4.20427e+07	1.73501e+07	7.85824e+06	6.80015e+07	8.00346e+06	1.3363e+07	2.58314e+06	1.74913e+07	1.00153e+08	1.83247e+06	1.75687e+06	1.00656e+07	1.50183e+07
M385T619_1	7a-Hydroxy-5b-cholestan-3-one	385.337	618.8	402.35	13.4063	C27H46O2	[M+H-H2O]+	Organic oxides	Alcohols and polyols	C05451	Lipid metabolism; Global and overview maps		HMDB0006892	MetaDNA	2	pos	1.92053e+07	8.0109e+06	2.49791e+07	1.05931e+07	2.03511e+07	1.33488e+07	1.12669e+07	7.73749e+06	1.57869e+07	1.38623e+07	7.78348e+06	1.05723e+07	7.98549e+07	1.04691e+07	1.55756e+07	1.0995e+07	8.80511e+06	1.0687e+07	3.29762e+07	1.40469e+07	1.41115e+08	1.71076e+06	1.30715e+07	6.50362e+07	1.28814e+07	2.59246e+07	2.45568e+07	1.35886e+07	2.38832e+07	1.4223e+07	2.62508e+07	1.46873e+07	7.97725e+06
M143T48	N(6)-Methyllysine	143.118	48.4	160.121	28.8861	C7H16N2O2	[M+H-H2O]+	Carboxylic acids and derivatives	Amines	C02728		1188-07-4/7622-29-9	HMDB0002038	MetaDNA	2	pos	293102	3.77467e+06	3.38182e+06	2.13601e+06	1.45567e+07	2.29535e+07	1.86459e+06	1.18045e+07	3.09389e+06	5.01941e+06	567284	4.86023e+06	737531	1.57759e+07	1.17176e+07	4.92673e+07	900016	4.07799e+06	2.3467e+07	7.98822e+06	5.84974e+06	7.93419e+06	5.30503e+07	2.10594e+06	4.17729e+06	3.0501e+06	1.28518e+07	8.46428e+06	2.56026e+07	6.49233e+07	3.5743e+06	679218	667557
M299T284_1	Afrormosin	299.086	283.9	298.084	16.6371	C17H14O5	[M+H]+	Benzene and substituted derivatives	1-benzopyrans	C10199		550-79-8		MetaDNA	2	pos	75657.5	95637.6	387261	21077.3	26252.6	631202	51334	237228	1.64754e+06	517203	13103	4.12374e+06	16019.9	564800	3.36309e+06	3.0874e+06	26912.7	120265	199786	44195.7	1.06499e+06	24327.7	712227	73762.4	97509.5	6723.37	3.75085e+06	439228	414876	644563	30493.1	441539	4.00359e+06
M289T308	Bz-Arg-OEt	289.165	307.6	306.169	11.8757	C15H22N4O3	[M+H-H2O]+	Benzene and substituted derivatives	Amino acids, peptides, and analogues	C01670				MetaDNA	2	pos	25717.9	894622	9.70789e+06	1.69664e+06	148896	3.18925e+07	1.34365e+07	178354	8.79123e+06	2.41152e+07	1.96845e+07	3.39399e+07	1.46542e+06	4.17972e+07	3.5319e+07	6.38567e+06	2.3604e+07	6.24485e+06	3.60461e+07	2.89358e+07	8.56339e+06	1.0478e+07	2.01998e+07	1.46244e+07	4.73293e+06	1.81428e+07	3.43817e+06	2.64946e+07	2.19525e+06	2.10004e+07	99902.7	1.35296e+07	1.34758e+07
M401T443_2	17a,20a-Dihydroxycholesterol	401.338	443.4	418.345	1.33055	C27H46O3	[M+H-H2O]+	Organooxygen compounds	Alcohols and polyols	C05499	Lipid metabolism		HMDB0006764	MetaDNA	2	pos	1.34281e+08	4.48118e+07	2.10916e+08	5.61754e+07	1.75021e+08	1.64347e+08	3.95056e+08	2.4165e+07	4.70307e+07	2.62829e+08	3.42297e+07	4.20351e+07	2.24314e+08	5.19438e+06	1.56106e+08	9.43379e+07	8.48108e+07	9.53701e+07	1.01816e+08	8.56627e+07	4.527e+07	8.25382e+07	2.65325e+08	1.02035e+08	1.08809e+08	2.98262e+08	9.0476e+07	5.57595e+07	1.59371e+07	4.38692e+07	4.01508e+07	7.97239e+07	1.59639e+07
M444T494	Messagenin	444.367	494.2	444.36	15.753	C29H48O3	[M]+	Organic oxides	Alcohols and polyols	C08631		18211-63-7		MetaDNA	2	pos	7.45767e+07	5.83491e+06	2.47509e+07	1.14686e+08	8.21515e+07	4.46626e+08	6.05268e+07	1.96626e+08	1.0336e+08	6.42837e+07	8.76814e+07	6.16728e+07	6.04133e+07	8.75471e+07	7.01294e+07	1.23851e+08	2.18716e+07	5.18117e+07	3.8679e+07	1.94925e+07	8.97566e+07	7.2017e+07	7.82253e+07	6.24537e+07	8.6215e+07	3.68457e+08	2.60548e+07	7.33214e+07	1.59438e+08	1.87318e+07	2.79128e+07	1.21225e+08	1.14628e+07
M175T49	Formiminoglutamic acid	175.071	48.9	174.064	0.708283	C6H10N2O4	[M+H]+	Carboxylic acids and derivatives	Amidines	C00439	Amino acid metabolism; Global and overview maps	816-90-0	HMDB0000854	MetaDNA	2	pos	1.82851e+07	1.40021e+06	1.67299e+07	3.99422e+06	5.47945e+07	2.43428e+07	1.46985e+07	1.5455e+07	1.48663e+07	2.02269e+07	2.80318e+07	1.75443e+07	2.46949e+06	1.25959e+07	1.30945e+07	1.65431e+07	8.53926e+06	3.48156e+07	1.7151e+07	9.08052e+06	1.15567e+08	2.23966e+06	4.52602e+07	7.27202e+06	7.46364e+06	3.88944e+07	5.28312e+06	3.08744e+06	9.83635e+06	1.99465e+07	9.44768e+06	1.04084e+07	1.71885e+07
M249T296	Pseudoivalin	249.148	295.6	248.141	0.706406	C15H20O3	[M+H]+	Carboxylic acids and derivatives	Alcohols and polyols	C09534		1461-34-3		MetaDNA	2	pos	1.40546e+07	1.65298e+06	5.67564e+06	1.00413e+06	2.4163e+06	1.14633e+07	1.74045e+06	2.31215e+06	616664	6.5002e+06	226777	1.62292e+06	279235	725057	5.30639e+06	2.24328e+06	1.3278e+07	177517	2.53985e+06	1.75225e+07	6.00626e+06	1.04476e+07	690535	4.35741e+06	1.62808e+06	2.27611e+06	3.90964e+06	9.37388e+06	181315	3.92665e+06	1.38812e+07	2.11441e+06	7.68536e+06
M442T603	24-Hydroxy-beta-amyrin	442.38	603	442.381	1.3563	C30H50O2	[M]+			C19732	Global and overview maps; Metabolism of terpenoids and polyketides			MetaDNA	2	pos	1.07387e+08	1.52766e+07	247302	1.6249e+07	765535	6.82133e+08	1.3357e+08	2.04238e+06	1.64162e+06	9.39687e+06	2.74835e+06	2.67668e+06	548384	2.39094e+07	9.20234e+06	302737	5.41455e+07	1.16713e+08	6.48715e+07	3.3615e+06	129108	2.08084e+06	2.01046e+07	1.64048e+06	3.59758e+06	1.70972e+08	6.98633e+06	1.00849e+07	7.19381e+07	4.19914e+06	1.67894e+06	3.39021e+07	2.98733e+07
M347T463	6beta,11alpha-Dihydroxyprogesterone	347.221	463	346.214	2.23488	C21H30O4	[M+H]+	Organic oxides	Alcohols and polyols	C15363				MetaDNA	2	pos	8.16436e+06	2.2071e+06	2.2969e+07	7.9295e+07	1.39077e+07	1.91244e+07	6.81888e+06	4.65811e+07	8.32929e+06	1.04411e+07	5.16684e+07	1.10289e+07	1.01924e+07	2.47549e+07	7.30897e+06	1.31102e+07	7.57246e+06	6.35885e+06	1.95581e+06	6.7481e+06	4.61043e+07	9.49145e+06	4.8779e+06	7.05756e+06	1.18936e+07	1.16705e+07	3.50013e+06	1.49939e+07	2.63005e+07	7.57612e+06	5.23508e+06	2.62153e+07	1.12253e+07
M311T669	2alpha-Methylpregn-4-ene-3,20-dione	311.236	668.6	328.24	11.0335	C22H32O2	[M+H-H2O]+	Organic oxides	Carbonyl compounds	C15116		2636-91-1		MetaDNA	2	pos	7.69378e+06	3.29132e+07	2.22765e+06	1.06697e+08	2.17078e+06	8.08264e+06	624186	1.88334e+06	2.68777e+06	1.0015e+06	2.35341e+06	1.85634e+07	7.82225e+06	2.06005e+06	2.22106e+07	2.53984e+07	875801	1.31373e+06	7.40788e+07	241717	2.73524e+07	6.0843e+07	3.99595e+07	6.00291e+07	5.05219e+07	4.59644e+07	4.50303e+07	3.15188e+06	2.34853e+07	9.13628e+07	2.29052e+06	7.1814e+07	6.92592e+06
M411T658	epi-Friedelanol	411.394	657.6	428.402	0.16043	C30H52O	[M+H-H2O]+	Organooxygen compounds	Alcohols and polyols	C17123		16844-71-6		MetaDNA	2	pos	2.22409e+07	1.65703e+07	1.05702e+07	2.76326e+07	8.33567e+06	2.70076e+07	4.39951e+06	3.55034e+06	4.03385e+06	1.04296e+07	6.89112e+07	1.37594e+07	2.31485e+06	1.47911e+07	1.05182e+07	4.3921e+06	9.71545e+06	7.77395e+06	3.53493e+07	3.26211e+07	5.91624e+06	3.63226e+08	2.44434e+07	1.06535e+07	3.12582e+07	3.61487e+07	2.2582e+07	1.72472e+07	5.13496e+06	8.58367e+06	1.53948e+07	1.74452e+07	6.94304e+06
M457T417	Betulinic acid	457.372	416.7	456.36	8.57953	C30H48O3	[M+H]+	Carboxylic acids and derivatives	Alcohols and polyols	C08619		472-15-1	HMDB0030094	MetaDNA	2	pos	8.48747e+06	3.46425e+06	2.38167e+06	879573	4.99313e+06	5.99739e+07	1.072e+07	3.6405e+06	2.95476e+06	1.36083e+07	4.0056e+06	1.37853e+07	7.7637e+06	918657	2.63155e+07	1.83786e+06	4.42473e+06	1.67689e+06	6.30978e+06	1.48126e+07	5.33678e+06	806460	9.70473e+06	1.67933e+07	1.4747e+07	2.10816e+06	1.43672e+07	3.13465e+06	1.80425e+07	9.87198e+06	3.03959e+07	1.57171e+07	1.16017e+07
M275T486	(2'E,4'Z,7'Z,8E)-Colnelenic acid	275.2	486.4	292.204	14.6586	C18H28O3	[M+H-H2O]+	Carboxylic acids and derivatives	Carbonyl compounds	C16320	Lipid metabolism; Global and overview maps	52591-16-9	HMDB0030996	MetaDNA	2	pos	4.53879e+06	1.16544e+07	1.02795e+07	3.14696e+06	2.53386e+06	7.34485e+06	1.03553e+07	1.37127e+08	866891	9.0949e+07	2.67462e+07	2.0031e+07	2.12867e+07	3.21612e+07	2.39877e+07	2.05683e+07	2.01233e+07	2.75984e+07	1.55445e+07	1.7343e+07	2.2497e+07	3.34395e+07	1.41167e+07	3.67161e+07	6.75203e+07	3.1344e+07	1.46948e+07	1.55322e+07	1.23673e+07	1.78243e+07	1.59006e+07	1.28293e+06	2.46022e+07
M328T424	2,3-Dinor-8-iso prostaglandin F1alpha	328.23	423.9	328.225	15.8428	C18H32O5	[M]+	Carboxylic acids and derivatives	Alcohols and polyols	C14795	Lipid metabolism			MetaDNA	2	pos	1.41295e+07	6.76335e+06	9.70043e+06	403811	1.24941e+07	2.42677e+07	386243	5.41057e+06	4.81725e+06	3.4662e+06	6.77622e+06	1.28175e+07	9.38259e+06	740340	2.00654e+07	3.20493e+06	8.61446e+06	321799	6.72394e+06	1.55763e+07	1.11764e+07	1.62775e+07	1.49492e+07	1.22489e+07	2.48109e+07	1.2298e+07	2.13975e+07	1.54443e+07	1.55732e+07	1.37027e+07	7.82908e+06	4.64851e+06	1.38566e+07
M375T433	Isodeoxycholic acid	375.291	432.5	392.293	16.3449	C24H40O4	[M+H-H2O]+	Carboxylic acids and derivatives	Alcohols and polyols	C17661		566-17-6	HMDB0002536	MetaDNA	2	pos	9.18285e+07	2.32602e+07	3.90994e+07	4.00444e+07	4.84334e+07	8.38495e+07	5.76545e+07	6.43721e+07	1.16275e+08	1.15475e+08	3.10565e+07	1.20689e+08	3.33437e+07	4.05858e+07	1.22399e+08	7.8305e+07	6.97124e+07	4.90166e+07	4.98272e+07	1.49582e+08	4.84173e+07	2.27675e+07	4.60592e+07	7.43508e+07	7.19012e+07	4.1415e+08	8.06737e+07	9.18356e+07	7.78682e+07	1.32366e+08	1.01251e+08	1.10673e+08	6.87901e+07
M355T554	Bufadienolide	355.261	554.1	354.256	6.96948	C24H34O2	[M+H]+	Heteroaromatic compounds	Pyranones and derivatives	C16921		29565-35-3		MetaDNA	2	pos	4.29247e+07	2.94494e+06	3.10564e+07	2.70679e+07	1.1116e+07	2.15103e+07	1.52255e+07	6.45023e+06	1.81531e+07	1.1514e+07	4.60712e+06	2.99693e+06	2.15152e+07	2.66269e+06	5.48344e+07	1.81869e+06	2.50171e+06	4.8068e+06	1.79766e+07	4.31419e+06	6.49734e+06	1.672e+07	5.80792e+07	1.53497e+07	3.23522e+06	8.2128e+06	1.48854e+07	1.68398e+07	8.41225e+06	3.92145e+07	3.16745e+07	5.74016e+06	3.18346e+06
M385T428	Gamabufogenin	385.223	427.6	402.241	25.3509	C24H34O5	[M+H-H2O]+	Heteroaromatic compounds	Alcohols and polyols	C16962		465-11-2		MetaDNA	2	pos	251934	485652	1.71693e+06	112862	65279.6	1.64088e+07	1.71976e+06	246126	2.92892e+06	1.59478e+07	1.34112e+07	5.76033e+06	203910	2.83277e+07	2.41271e+07	2.0935e+06	1.49316e+07	1.5322e+06	2.3726e+07	2.11108e+07	1.99194e+06	4.97922e+06	1.29108e+07	7.56747e+06	1.10476e+06	1.04711e+07	5.11563e+06	1.70876e+07	1.57657e+06	3.22435e+06	125327	7.38531e+06	6.82777e+06
M413T464	2,22-Dideoxy-3-dehydroecdysone	413.303	464.4	430.308	4.92135	C27H42O4	[M+H-H2O]+	Organic oxides	Alcohols and polyols	C16498	Metabolism of terpenoids and polyketides			MetaDNA	2	pos	3.295e+07	3.06831e+06	2.23034e+07	570618	3.29567e+07	6.27154e+07	2.34776e+06	679760	6.58304e+07	916070	1.47492e+06	674056	793115	1.02413e+06	3.29466e+07	419392	495082	979570	5.51014e+07	1.2346e+06	566681	1.38107e+07	4.45999e+07	2.64114e+07	1.24563e+06	1.88355e+06	1.82984e+07	2.14649e+07	784411	3.81622e+07	4.39204e+06	4.50355e+07	555089
M446T642	3-Dehydroteasterone	446.341	642.4	446.34	3.36067	C28H46O4	[M]+	Organic oxides	Alcohols and polyols	C15792	Global and overview maps; Metabolism of terpenoids and polyketides			MetaDNA	2	pos	4.79972e+06	3.15166e+06	683326	4.91212e+06	9.07323e+06	2.17271e+07	2.42931e+06	959217	2.47791e+06	7.52663e+06	3.71676e+06	1.32811e+06	19511.1	6823.02	808314	57299.2	1.0744e+07	1.73242e+06	1.72127e+06	1.12125e+07	533246	174746	507040	203048	788965	1.03949e+07	2.30918e+06	216509	1.73068e+06	2.42075e+06	1.02731e+06	1.04807e+07	96424.6
M447T659	Castasterone	447.349	659.3	464.35	14.6062	C28H48O5	[M+H-H2O]+	Organic oxides	Alcohols and polyols	C15794	Chemical structure transformation maps; Global and overview maps; Metabolism of terpenoids and polyketides	80736-41-0		MetaDNA	2	pos	9.46316e+06	1.13025e+07	4.12783e+07	5.14752e+07	8.28142e+06	4.12171e+07	9.78415e+06	2.69869e+07	1.05328e+07	2.72074e+07	2.11347e+07	4.19271e+06	3.73163e+07	7.59825e+07	8.88764e+06	4.49834e+06	3.93745e+07	8.8465e+06	2.91915e+07	1.96251e+07	1.31513e+07	6.15861e+06	1.70292e+07	3.83029e+06	3.45788e+07	2.06348e+07	2.09803e+07	1.86975e+07	5.09524e+06	4.86741e+06	1.47903e+07	1.58522e+07	4.75744e+06
M449T447	2-Deoxyecdysone	449.326	447.1	448.319	0.169142	C27H44O5	[M+H]+	Organic oxides	Alcohols and polyols	C16495	Metabolism of terpenoids and polyketides	31575-91-4		MetaDNA	2	pos	1.24243e+07	2.86148e+07	3.82718e+07	1.66761e+07	3.81328e+07	1.48232e+07	4.33292e+07	3.36936e+07	1.94587e+07	1.36645e+07	1.50456e+07	1.81683e+07	1.90592e+07	2.1658e+07	5.5538e+06	2.83259e+07	5.46819e+06	1.84266e+07	3.56233e+07	4.3503e+06	2.62372e+07	2.21659e+07	5.57514e+06	3.97285e+07	2.52793e+07	3.18056e+06	1.70264e+07	2.7641e+07	1.70876e+07	1.57875e+06	3.60802e+06	2.08978e+07	2.17607e+07
M429T470	3-Dehydro-2-deoxyecdysone	429.298	470.4	446.303	5.66975	C27H42O5	[M+H-H2O]+	Organic oxides	Alcohols and polyols	C16497	Metabolism of terpenoids and polyketides			MetaDNA	2	pos	4.42602e+06	8.34659e+06	2.55345e+06	2.2974e+07	2.3722e+06	4.60873e+06	1.89118e+07	3.12291e+06	5.2576e+06	6.70214e+06	2.63237e+07	1.69207e+07	3.29255e+07	2.1423e+06	2.20752e+06	2.02626e+07	4.83663e+06	2.07838e+07	3.88622e+06	2.99935e+07	1.68666e+07	1.75295e+06	5.46802e+06	3.63849e+06	6.3713e+06	4.06331e+06	4.00424e+06	1.87011e+06	9.09241e+06	5.39423e+06	1.30678e+07	2.13484e+06	5.00186e+06
M225T325	Methyl jasmonate	225.149	324.7	224.141	0.106596	C13H20O3	[M+H]+	Carboxylic acids and derivatives	Carbonyl compounds	C11512	Lipid metabolism; Global and overview maps	1211-29-6/39924-52-2	HMDB0036583	MetaDNA	2	pos	1.11273e+07	7.63825e+06	3.52603e+07	1.19885e+07	4.02794e+06	4.68516e+06	6.09459e+07	3.73199e+07	2.78615e+06	2.26276e+07	6.24598e+06	5.71256e+07	3.42159e+06	2.36529e+08	2.27585e+07	4.15564e+06	8.35892e+06	6.17835e+07	1.18699e+08	4.49678e+06	9.12045e+06	7.87165e+06	7.87569e+06	3.32051e+07	8.39422e+07	1.34373e+07	1.34267e+07	1.71124e+07	3.90748e+06	2.22613e+07	1.08756e+07	2.47903e+07	3.77286e+06
M496T327	Antibiotic JI-20B	496.306	327.1	495.29	16.7722	C20H41N5O9	[M+H]+	Organonitrogen compounds	Alcohols and polyols	C17705	Biosynthesis of other secondary metabolites; Global and overview maps	51846-98-1		MetaDNA	2	pos	2.95748e+06	4.37417e+06	7.68954e+06	6.61798e+07	1.58867e+06	192687	2.69602e+06	3.3865e+07	1.09535e+06	1.01885e+07	4.69892e+06	5.83991e+06	3.95861e+06	4.83925e+06	2.80786e+07	2.17645e+06	9.36937e+07	3.86449e+07	5.72256e+07	4.35148e+07	1.00525e+06	455644	8.4522e+06	1.31103e+07	302176	1.18586e+06	2.17593e+07	7.65511e+06	4.77608e+06	4.36409e+06	3.80475e+06	1.77621e+06	1.30539e+06
M403T593	3 alpha,7 alpha,26-Trihydroxy-5beta-cholestane	403.356	593	420.36	7.52195	C27H48O3	[M+H-H2O]+	Fatty Acyls	Alcohols and polyols	C05444	Lipid metabolism; Global and overview maps	15313-69-6	HMDB0012455	MetaDNA	2	pos	2.67416e+06	1.24715e+06	8.99866e+06	1.54033e+07	1.36845e+07	2.25522e+07	1.15499e+07	461258	7.76675e+06	2.91299e+07	5.97791e+06	1.18722e+07	1.81676e+07	4.67588e+06	5.31318e+06	1.66216e+07	1.79931e+07	1.39381e+07	8.19582e+06	1.69699e+07	1.9156e+06	9.18449e+06	7.49183e+07	2.27162e+07	2.17421e+07	6.36563e+07	2.06053e+07	2.11535e+07	1.01555e+07	1.31879e+07	1.12556e+07	3.03524e+06	3.35396e+06
M283T288	A-Norpregn-3(5)-ene-2,20-dione	283.201	288.4	300.209	0.939261	C20H28O2	[M+H-H2O]+	Organic oxides	Carbonyl compounds	C15263				MetaDNA	2	pos	6.42894e+06	2.7202e+06	999282	820323	2.81278e+06	4.55808e+06	2.81249e+06	803832	3.03692e+06	8.76937e+06	1.81923e+06	1.39344e+06	771335	98487.9	1.7008e+06	345141	2.3993e+06	3.77735e+06	2.18684e+06	9.97429e+06	964456	1.39015e+06	2.13837e+06	3.11655e+06	917118	4.1425e+06	2.84044e+06	5.46798e+06	1.03619e+06	565381	5.13628e+06	2.30318e+06	1.82466e+06
M407T379_1	alpha-Phocaecholic acid	407.278	379.3	424.283	7.20398	C24H40O6	[M+H-H2O]+	Carboxylic acids and derivatives	Alcohols and polyols	C17651	Lipid metabolism	6879-45-4		MetaDNA	2	pos	1.64098e+07	9.81844e+06	4.51455e+07	2.31605e+08	1.6266e+08	2.93027e+07	1.32048e+08	4.2624e+07	9.46912e+08	8.90614e+08	3.03409e+08	1.80143e+08	5.34953e+07	1.32961e+07	9.87933e+06	2.95849e+08	4.11423e+08	4.38495e+08	7.82257e+06	4.39813e+08	1.87876e+08	7.65355e+06	7.18101e+07	1.22228e+07	5.86192e+07	1.28644e+08	1.20517e+07	1.04848e+07	3.32044e+08	6.37924e+07	4.31698e+07	1.89817e+07	2.78752e+07
M447T402	3-Epiecdysone	447.308	401.5	464.314	3.65298	C27H44O6	[M+H-H2O]+	Organic oxides	Alcohols and polyols	C16496	Metabolism of terpenoids and polyketides			MetaDNA	2	pos	4.36894e+07	3.53128e+06	4.17842e+06	336554	33870.2	71342.3	141773	214029	1.94252e+07	30567.5	50812.6	47512.1	3.19142e+07	237269	1.46739e+07	154327	4.9404e+07	231070	1.27172e+06	4.60724e+06	4.71347e+07	2.20958e+07	1.45724e+08	99935.3	1.74748e+07	1.74924e+06	122745	4.65924e+06	1.23128e+06	1.08101e+07	274781	116670	66326.8
M433T686	Cathasterone	433.372	686.1	432.36	11.1314	C28H48O3	[M+H]+	Organic oxides	Alcohols and polyols	C15790	Global and overview maps; Metabolism of terpenoids and polyketides			MetaDNA	2	pos	6.38077e+06	5.61402e+06	4.90463e+06	5.17872e+06	4.40061e+06	1.34718e+07	1.74322e+06	9.57595e+06	1.70698e+07	2.16431e+06	4.05308e+06	1.73733e+07	9.61535e+06	2.63904e+06	8.0391e+06	2.69902e+06	5.03918e+06	1.58147e+07	2.61696e+07	7.78377e+06	7.56378e+06	3.53338e+07	1.85945e+08	2.90963e+07	1.0995e+07	2.15817e+07	7.86457e+06	2.06267e+07	9.0954e+06	8.85399e+06	1.6291e+07	1.66167e+06	5.9717e+06
M431T580	2-Deoxycastasterone	431.349	579.7	448.355	2.62897	C28H48O4	[M+H-H2O]+	Organic oxides	Alcohols and polyols	C15793	Global and overview maps; Metabolism of terpenoids and polyketides	87734-68-7	HMDB0034423	MetaDNA	2	pos	3.18166e+08	1.69795e+08	8.143e+07	2.07245e+08	3.8559e+08	3.09302e+08	1.31371e+08	3.92318e+07	7.7091e+07	2.08256e+08	4.76698e+07	3.03761e+07	2.71022e+07	1.39208e+07	2.77306e+07	2.4861e+07	1.05597e+09	9.07e+07	2.43987e+07	4.05159e+08	2.62438e+07	1.87285e+07	9.53333e+07	2.61701e+07	6.23786e+07	6.26498e+08	3.91757e+07	4.6274e+07	3.26205e+07	8.97068e+07	3.94535e+07	8.28181e+07	1.77242e+07
M408T380	Hyocholate	408.284	379.6	408.288	9.30716	C24H40O5	[M]+	Carboxylic acids and derivatives	Alcohols and polyols	C17649	Lipid metabolism	547-75-1		MetaDNA	2	pos	3.67104e+06	225007	8.46892e+06	9.91746e+07	6.41958e+07	4.47001e+06	1.95077e+08	2.80562e+07	8.16344e+07	2.18734e+08	8.81929e+07	9.71886e+06	5.17611e+07	4.3396e+07	3.06452e+06	1.5143e+08	1.84131e+08	4.05585e+07	1.8738e+06	1.09757e+08	1.70595e+08	7.15686e+06	2.0851e+07	3.4886e+06	6.43675e+07	8.87642e+07	4.39915e+06	1.27758e+07	7.01322e+07	2.99527e+07	5.52316e+07	467872	3.62663e+06
M409T411	Vulpecholate	409.296	410.9	408.288	2.50186	C24H40O5	[M+H]+	Carboxylic acids and derivatives	Alcohols and polyols	C17650	Lipid metabolism	107368-95-6		MetaDNA	2	pos	1.54008e+07	1.33784e+07	1.66804e+07	5.34877e+07	3.56751e+07	1.7708e+07	3.53434e+07	2.82286e+07	4.60116e+07	3.52976e+07	3.41006e+07	2.22906e+07	3.7515e+07	7.76619e+06	4.60132e+07	2.78738e+07	1.34611e+07	2.99173e+07	2.96517e+07	3.50629e+07	1.7473e+07	1.71035e+06	3.34788e+07	4.55048e+07	3.94647e+07	6.68328e+07	3.52931e+07	2.0247e+07	3.85629e+07	2.50252e+07	1.86157e+07	3.52547e+07	1.58614e+07
M101T50_1	Triethylamine	101.06	50.1	101.12	2.18944	C6H15N	[M]+	Amines	Tertiary amines	C14691		121-44-8	HMDB0032539	BioDeepDB	2	pos	6.54514e+06	1.30319e+07	4.0957e+08	1.83113e+08	2.57994e+06	1.8656e+08	5.73118e+08	1.5462e+08	3.37694e+08	9.4221e+08	7.39846e+08	9.02633e+08	1.74553e+08	1.50685e+09	9.54042e+08	3.13886e+08	1.28808e+08	3.23029e+08	1.32465e+09	9.55914e+08	4.95939e+08	5.00813e+08	6.0523e+08	5.32208e+08	3.10112e+08	6.53606e+08	3.22289e+08	9.74196e+08	2.17656e+08	6.65573e+08	9.16315e+06	2.2972e+08	7.30478e+07
M104T48	Dimethylglycine	104.07	48.4	103.063	0.730274	C4H9NO2	[M+H]+	Carboxylic acids and derivatives	Amino acids, peptides, and analogues	C01026	Amino acid metabolism; Global and overview maps	1118-68-9	HMDB0000092	BioDeepDB	2	pos	4.82504e+08	2.1896e+08	1.57967e+09	2.29743e+09	1.70469e+09	1.41768e+09	3.80803e+08	1.34259e+08	8.23438e+07	4.35225e+08	4.86984e+08	2.59089e+08	2.00895e+08	1.46109e+09	7.3519e+07	3.1865e+07	1.26409e+08	1.24349e+08	2.29334e+08	2.33901e+08	1.91987e+08	4.07359e+07	6.00839e+07	2.3247e+08	1.73557e+08	2.48194e+08	1.36548e+08	8.41436e+07	3.6785e+08	7.01368e+07	7.90134e+07	1.38288e+08	8.89911e+07
M109T33	m-Cresol	109.022	33.3	108.058	3.43563	C7H8O	[M+H]+	Phenols	Cresols	C01467	Xenobiotics biodegradation and metabolism; Global and overview maps	108-39-4	HMDB0002048	BioDeepDB	2	pos	7.67841e+06	7.8427e+06	6.20863e+06	8.19028e+06	7.58363e+06	1.03955e+07	8.15476e+06	6.94842e+06	8.56909e+06	1.08773e+07	7.79471e+06	1.00237e+07	7.96429e+06	7.29699e+06	6.31636e+06	7.70943e+06	6.96494e+06	9.51463e+06	7.55005e+06	5.9371e+06	8.15532e+06	8.02621e+06	7.89689e+06	8.08398e+06	7.2065e+06	5.12449e+06	7.16396e+06	6.44369e+06	1.40542e+07	5.5086e+06	7.6968e+06	6.59519e+06	8.01788e+06
M110T121	2-Aminophenol	110.019	120.5	109.053	10.0841	C6H7NO	[M+H]+			C01987	Amino acid metabolism; Xenobiotics biodegradation and metabolism; Global and overview maps	95-55-6		BioDeepDB	2	pos	7.19985e+07	5.58442e+08	4.81435e+08	5.9497e+07	7.50987e+07	7.29857e+07	2.03745e+08	1.94943e+08	1.66118e+08	5.79098e+07	6.23278e+07	4.36267e+08	7.70024e+08	1.26377e+08	3.34837e+08	3.77893e+08	5.74459e+07	5.78229e+07	6.55514e+07	5.58676e+07	3.23166e+08	2.69744e+08	6.47595e+07	6.66493e+07	2.11655e+08	5.60374e+07	6.2691e+07	7.11156e+07	2.16687e+08	1.45273e+08	3.11962e+08	2.85504e+08	3.68023e+08
M110T361	Hydroquinone	110.019	360.7	110.037	6.84286	C6H6O2	[M]+	Phenols	Benzenediols	C00530	Amino acid metabolism; Xenobiotics biodegradation and metabolism; Global and overview maps	123-31-9	HMDB0002434	BioDeepDB	2	pos	3.94607e+07	2.16792e+08	1.97853e+08	5.08683e+07	4.84249e+07	4.93237e+07	1.15254e+08	2.39609e+08	2.43313e+08	1.02603e+08	4.81311e+07	8.4054e+07	1.49276e+08	9.36057e+07	1.9532e+08	1.84466e+08	7.45184e+07	9.23948e+07	3.64585e+07	3.59091e+07	4.4467e+07	1.71011e+08	1.03248e+08	1.15721e+08	3.54966e+08	3.37944e+07	4.23965e+07	8.47991e+06	2.8643e+08	2.76942e+08	9.68797e+07	2.5098e+08	2.01327e+08
M110T340	Catechol	110.019	340	110.037	9.75468	C6H6O2	[M]+			C00090	Xenobiotics biodegradation and metabolism; Global and overview maps	120-80-9 / 12385-08-9		BioDeepDB	2	pos	2.15359e+08	4.00809e+08	2.05471e+08	3.10698e+08	2.79127e+08	3.23288e+08	1.06908e+09	5.11863e+08	1.13859e+08	1.86991e+08	2.71957e+08	1.74996e+08	2.08352e+08	1.32241e+09	4.79609e+08	1.06935e+09	2.25118e+08	1.60503e+08	1.28698e+08	2.66375e+08	4.99893e+08	8.65988e+08	3.23527e+08	3.33705e+08	5.93368e+08	2.55424e+08	3.39503e+08	3.07117e+08	7.89583e+08	8.65702e+08	1.08648e+09	1.42394e+09	4.76528e+08
M112T50	Cytosine	112.05	49.8	111.043	0.678266	C4H5N3O	[M+H]+	Diazines	Pyrimidines and pyrimidine derivatives	C00380	Global and overview maps; Nucleotide metabolism	71-30-7	HMDB0000630	BioDeepDB	2	pos	1.97726e+06	1.44751e+06	2.63939e+07	1.20246e+07	986726	9.18712e+06	1.49231e+07	4.32916e+06	2.66592e+07	893870	4.86852e+06	2.01003e+07	4.13804e+07	3.67982e+07	1.79872e+07	1.04505e+07	7.26442e+06	2.623e+06	7.00005e+06	1.46889e+07	1.32739e+07	2.20872e+07	7.93586e+06	1.2528e+07	8.00001e+06	2.38849e+06	3.09843e+07	2.49522e+07	9.59726e+06	1.28779e+07	1.23334e+07	5.98534e+07	2.58093e+07
M114T65	Creatinine	113.964	65.2	113.059	3.48258	C4H7N3O	[M+H]+	Carboxylic acids and derivatives	Amino acids, peptides, and analogues	C00791	Amino acid metabolism; Global and overview maps	60-27-5	HMDB0000562	BioDeepDB	2	pos	2.70984e+08	2.38432e+08	1.08908e+08	1.23042e+08	1.69862e+08	6.48781e+08	1.50508e+08	8.63389e+07	1.01324e+08	1.29873e+08	5.80405e+07	7.89965e+07	7.87099e+07	4.53501e+07	9.08382e+07	7.27114e+07	5.24079e+07	1.08866e+08	1.84924e+08	7.25545e+07	1.09836e+08	7.13517e+07	1.64269e+08	1.90748e+08	8.35229e+07	2.99595e+08	8.64395e+07	4.5045e+07	4.53515e+07	8.16709e+07	1.16058e+08	1.82592e+08	1.53182e+08
M118T189	Indole	118.066	189.3	117.058	6.13217	C8H7N	[M+H]+	Indoles and derivatives	Indoles	C00463	Amino acid metabolism; Biosynthesis of other secondary metabolites; Global and overview maps; Digestive system	120-72-9	HMDB0000738	BioDeepDB	2	pos	7.09445e+07	4.12745e+07	1.90988e+07	9.04807e+07	1.39506e+08	2.29569e+08	8.41864e+07	6.18533e+07	5.13352e+06	1.77789e+07	1.72872e+08	8.59153e+07	7.17308e+06	1.36513e+07	1.44315e+07	1.25064e+07	1.4284e+07	1.30001e+07	1.53919e+07	9.46115e+07	6.45095e+07	5.66803e+07	1.01762e+07	1.21562e+08	4.9667e+07	1.57456e+07	9.24957e+07	1.87973e+08	1.80801e+08	2.01385e+07	1.06877e+08	1.69387e+08	2.15454e+08
M120T48	L-Threonine	120.066	48.3	119.058	0.199891	C4H9NO3	[M+H]+	Carboxylic acids and derivatives	Amino acids, peptides, and analogues	C00188	Metabolism of cofactors and vitamins; Membrane transport; Digestive system; Biosynthesis of other secondary metabolites; Translation; Amino acid metabolism; Chemical structure transformation maps; Global and overview maps	72-19-5	HMDB0000167	BioDeepDB	2	pos	6.64298e+08	5.59228e+07	2.29263e+08	2.15834e+07	4.4783e+08	1.35698e+09	3.73252e+08	1.14714e+07	9.48311e+07	1.08512e+08	1.82556e+08	1.78586e+07	4.75666e+06	1.4226e+08	1.46055e+07	3.62113e+06	1.29667e+08	9.23833e+07	1.39129e+07	1.90668e+07	1.76824e+07	3.6244e+06	3.89966e+06	9.78765e+07	1.08356e+07	2.00593e+08	1.65476e+07	1.08468e+07	4.63649e+06	1.6984e+08	1.03772e+08	4.09164e+08	1.19336e+07
M121T84	Tyrosol	121.065	83.9	138.068	2.81328	C8H10O2	[M+H-H2O]+	Phenols	Tyrosols and derivatives	C06044	Amino acid metabolism; Global and overview maps	501-94-0	HMDB0004284	BioDeepDB	2	pos	1.15261e+09	173682	6.7064e+06	1.2207e+08	9.56744e+07	3.85383e+08	1.86439e+08	430570	238141	3.17754e+07	4.19151e+08	6.97245e+07	3.06697e+07	4.68855e+07	1.58844e+07	2.9508e+06	5.94539e+07	9.52701e+07	1.25534e+06	7.39914e+06	1.4062e+06	606534	662736	2.31833e+06	1.77242e+07	6.50811e+08	1.45004e+06	859109	1.41474e+08	2.74052e+06	1.02487e+07	332506	1.887e+07
M123T40	(S)-1-Phenylethanol	123.04	40.3	122.073	0.965815	C8H10O	[M+H]+			C11348	Xenobiotics biodegradation and metabolism; Global and overview maps	1445-91-6		BioDeepDB	2	pos	2.79824e+07	4.35366e+08	2.95754e+09	4.70945e+09	5.75304e+08	2.30844e+07	2.10865e+07	3.96297e+08	3.79655e+08	8.85696e+08	3.52825e+08	1.51792e+08	8.2266e+08	2.01665e+07	2.18571e+08	1.24789e+08	2.85694e+08	1.03505e+09	5.96761e+07	7.58825e+07	3.71037e+09	2.4529e+07	3.75736e+07	3.23933e+08	2.92826e+09	9.53548e+08	1.77042e+09	3.09298e+09	4.58109e+07	4.13802e+09	7.50935e+08	4.1787e+07	1.65497e+09
M123T64	Niacinamide	123.055	63.9	122.048	0.195034	C6H6N2O	[M+H]+	Pyridines and derivatives	Pyridinecarboxylic acids and derivatives	C00153	Metabolism of cofactors and vitamins; Global and overview maps; Aging; Digestive system	98-92-0	HMDB0001406	BioDeepDB	2	pos	458548	7.94491e+06	3.21417e+07	2.25667e+07	4.331e+07	1.33722e+07	1.20748e+07	8.24696e+06	1.95101e+07	1.67301e+07	2.19133e+07	1.09983e+07	6.67268e+06	1.45095e+07	9.9782e+06	7.94336e+06	4.38774e+07	1.58256e+07	1.54688e+07	1.72262e+07	2.40703e+07	7.74162e+06	6.23101e+06	3.14055e+07	1.43729e+07	1.80336e+07	1.3188e+07	1.82405e+07	6.45386e+06	3.54849e+07	1.76504e+07	2.79668e+07	1.48788e+07
M124T687	3-Hydroxybenzyl alcohol glucoside	124.087	687.1	124.052	1.80444	C7H8O2	[M]+	Organooxygen compounds	Carbohydrates and carbohydrate conjugates	C03351	Xenobiotics biodegradation and metabolism; Global and overview maps	143995-98-6 / 620-24-6	HMDB0038331	BioDeepDB	2	pos	2.84521e+07	1.13307e+08	8.75329e+07	2.77901e+07	3.30006e+07	2.02534e+08	1.1536e+08	8.31275e+07	3.26346e+07	1.70906e+08	2.12619e+07	3.48264e+07	2.17126e+07	3.14049e+07	3.32981e+07	1.58279e+08	1.71059e+08	1.58409e+07	1.42509e+08	1.18142e+08	2.77355e+08	1.54461e+08	1.68235e+08	1.15073e+08	2.27018e+07	3.20242e+07	1.33632e+08	2.64147e+07	3.06467e+07	2.36749e+07	1.47094e+08	1.30158e+08	1.94294e+08
M127T79	Thymine	127.05	79.4	126.043	0.975991	C5H6N2O2	[M+H]+	Diazines	Pyrimidines and pyrimidine derivatives	C00178	Global and overview maps; Nucleotide metabolism	65-71-4	HMDB0000262	BioDeepDB	2	pos	1.43472e+07	1.16371e+09	2.93871e+07	9.86338e+06	2.24829e+07	4.9363e+08	7.93293e+07	3.78598e+08	4.45007e+06	1.36304e+08	4.36558e+06	1.70653e+07	6.0058e+06	2.75415e+06	6.00316e+07	7.7074e+07	1.59206e+08	3.10663e+08	1.36017e+08	3.43654e+06	7.72329e+08	5.33443e+07	7.19714e+06	2.97598e+08	1.65689e+08	9.19291e+06	2.0787e+08	1.85343e+08	8.71883e+07	1.1051e+07	3.18376e+07	6.4297e+07	2.25422e+07
M126T120	Taurine	125.986	119.8	125.015	2.42278	C2H7NO3S	[M+H]+	Organic sulfonic acids and derivatives	Organosulfonic acids and derivatives	C00245	Membrane transport; Metabolism of other amino acids; Lipid metabolism; Signaling molecules and interaction; Energy metabolism; Global and overview maps	107-35-7	HMDB0000251	BioDeepDB	2	pos	5.64275e+07	9.96595e+07	3.36112e+07	9.65641e+06	1.00492e+07	1.0411e+08	4.52244e+07	3.18101e+07	4.48365e+07	3.4337e+08	1.92036e+08	6.29569e+07	1.41268e+07	7.11078e+07	1.19684e+08	1.34743e+08	1.33163e+08	1.25287e+08	1.48108e+08	8.00183e+07	5.38024e+07	3.66481e+07	9.06007e+07	9.97389e+07	2.40374e+07	3.21043e+08	1.28902e+08	2.46506e+08	2.60766e+07	3.8585e+07	2.65055e+07	2.63739e+07	5.51459e+07
M130T48	Pipecolic acid	130.05	48.4	129.079	18.7368	C6H11NO2	[M+H]+	Carboxylic acids and derivatives	Amino acids, peptides, and analogues	C00408	Chemical structure transformation maps; Amino acid metabolism; Biosynthesis of other secondary metabolites; Global and overview maps	535-75-1 / 3105-95-1	HMDB0000070	BioDeepDB	2	pos	5.62321e+07	1.60884e+08	1.17434e+08	1.18613e+08	9.4806e+07	1.17668e+08	3.53485e+08	7.88529e+07	1.5402e+08	1.96193e+07	1.02081e+08	8.09916e+07	7.60237e+07	1.41647e+08	8.34502e+07	4.333e+07	6.41413e+07	7.04356e+07	1.35038e+08	2.41617e+07	2.89583e+07	1.68405e+08	2.14055e+07	9.95597e+07	2.18909e+07	7.68812e+07	1.21548e+08	1.45191e+08	8.31134e+07	1.13874e+08	6.09581e+07	1.12378e+08	1.30026e+08
M130T253	Ketoleucine	130.008	253	130.063	0.0961481	C6H10O3	[M]+	Keto acids and derivatives	Short-chain keto acids and derivatives	C00233	Amino acid metabolism; Biosynthesis of other secondary metabolites; Global and overview maps	816-66-0	HMDB0000695	BioDeepDB	2	pos	1.56092e+08	1.35716e+08	7.25755e+07	1.93924e+08	1.44124e+08	3.1632e+08	1.63152e+08	8.7922e+07	9.65898e+07	4.17025e+07	2.35948e+08	4.56947e+07	1.62135e+08	1.20353e+08	4.32439e+07	1.70136e+08	4.27965e+07	1.92802e+08	1.65947e+08	3.50969e+07	1.30484e+08	3.21846e+08	6.40935e+07	4.96473e+07	1.29106e+08	5.22284e+07	5.12186e+07	2.47973e+08	1.98635e+08	1.40067e+08	2.10843e+08	8.36647e+07	1.87515e+08
M130T65	Heptanoic acid	130.008	65	130.099	2.44614	C7H14O2	[M]+	Fatty Acyls	Fatty acids and conjugates	C17714		111-14-8	HMDB0000666	BioDeepDB	2	pos	8.81214e+07	9.7099e+07	1.11317e+08	1.02531e+08	9.28104e+07	1.08263e+08	9.99663e+07	1.2146e+08	9.67693e+07	8.08895e+07	1.34646e+08	8.4022e+07	8.32849e+07	1.16051e+08	9.79494e+07	1.05306e+08	1.83865e+08	8.11298e+07	8.19512e+07	8.52851e+07	9.19912e+07	8.27108e+07	6.17808e+07	8.96852e+07	7.81e+07	9.71789e+07	1.42905e+08	1.62959e+08	1.31074e+08	7.64927e+07	7.7347e+07	7.24998e+07	1.24792e+08
M132T75	cis-4-Hydroxy-D-proline	132.065	75.3	131.058	0.575472	C5H9NO3	[M+H]+	Carboxylic acids and derivatives	Amino acids, peptides, and analogues	C03440	Amino acid metabolism; Global and overview maps	2584-71-6	HMDB0060460	BioDeepDB	2	pos	1.43978e+08	1.79262e+08	1.36057e+08	1.2044e+07	4.43634e+08	3.17786e+08	1.40066e+08	1.55024e+08	5.63669e+06	7.22557e+07	1.8219e+07	5.20165e+07	1.29542e+07	4.54658e+07	1.71631e+07	1.28168e+07	1.23667e+08	1.57565e+07	5.18783e+07	6.54313e+07	1.33373e+08	6.18491e+07	5.76511e+07	3.62679e+07	1.70653e+08	2.36627e+07	2.32872e+08	2.11709e+07	1.61765e+07	2.28173e+08	3.37071e+08	1.30249e+08	2.58055e+08
M132T49_2	Creatine	132.113	49.1	131.07	7.31388	C4H9N3O2	[M+H]+	Carboxylic acids and derivatives	Amino acids, peptides, and analogues	C00300	Amino acid metabolism; Global and overview maps	57-00-1	HMDB0000064	BioDeepDB	2	pos	2.05352e+08	6.46041e+07	1.55075e+08	8.01817e+07	1.98082e+08	1.8173e+08	2.62166e+07	2.17526e+07	4.81977e+07	7.48643e+07	2.25783e+07	2.15741e+07	1.03564e+07	1.11178e+07	2.57047e+07	1.87845e+07	6.48883e+07	3.10176e+07	6.6164e+07	3.78907e+07	9.66773e+07	2.28883e+07	2.83409e+07	1.41191e+08	5.31308e+07	4.03656e+07	5.34746e+07	6.16053e+07	3.12188e+07	1.06063e+08	4.54394e+07	1.09566e+08	5.12498e+07
M132T77_2	cis-4-Hydroxy-L-proline	132.102	77.1	131.058	1.73132	C5H9NO3	[M+H]+			C01015		618-27-9 / 51-35-4 / 30724-02-8		BioDeepDB	2	pos	1.36413e+11	1.19604e+10	6.3565e+10	9.64705e+09	1.03904e+11	8.27684e+10	5.97221e+10	7.27723e+09	1.8247e+10	2.3749e+10	2.15744e+10	2.83143e+10	5.3854e+09	5.0718e+09	6.29206e+09	5.35651e+09	2.87405e+10	6.22226e+09	2.30899e+10	2.28301e+10	1.88674e+10	2.78442e+10	3.5294e+10	5.12741e+10	4.18678e+10	4.35752e+10	2.88257e+10	8.25022e+09	3.89513e+10	5.29311e+10	7.12626e+10	6.85888e+10	2.91227e+10
M132T368	L-Isoleucine	132.101	368.1	131.095	10.4163	C6H13NO2	[M+H]+	Carboxylic acids and derivatives	Amino acids, peptides, and analogues	C00407	Cancer: overview; Metabolism of other amino acids; Digestive system; Biosynthesis of other secondary metabolites; Infectious disease: bacterial; Translation; Amino acid metabolism; Chemical structure transformation maps; Global and overview maps	73-32-5	HMDB0000172	BioDeepDB	2	pos	2.25475e+07	1.22542e+07	1.53118e+07	8.23097e+06	1.80549e+07	1.60094e+07	2.85625e+06	2.12907e+06	5.62588e+06	8.44122e+06	1.67116e+06	1.72173e+06	638585	1.01123e+06	4.20151e+06	1.73384e+06	7.72501e+06	3.02537e+06	8.31685e+06	4.35311e+06	1.01585e+07	2.04296e+06	2.717e+06	1.03392e+07	3.23868e+06	3.52021e+06	5.27105e+06	6.29187e+06	2.63339e+06	8.87508e+06	1.06235e+07	9.7936e+06	6.62664e+06
M132T339	Leucine	132.101	339.4	131.095	9.65931	C6H13NO2	[M+H]+	Carboxylic acids and derivatives	Amino acids, peptides, and analogues	C16439		328-39-2	HMDB0062203	BioDeepDB	2	pos	1.25618e+08	7.9863e+07	3.32217e+07	1.25327e+07	2.01476e+07	2.17257e+07	8.57808e+07	1.01938e+07	3.25538e+07	1.33536e+07	3.11601e+07	3.54242e+07	7.54462e+06	2.07727e+07	7.70206e+06	7.81587e+06	2.03064e+07	9.61782e+06	1.10589e+07	2.50756e+07	3.78729e+06	2.96599e+07	7.31032e+07	1.56701e+07	3.21958e+07	2.24844e+07	5.34882e+07	7.23736e+07	2.0684e+07	1.55764e+07	7.45677e+07	3.08909e+07	8.57954e+07
M132T190	L-Leucine	132.101	189.8	131.095	10.4163	C6H13NO2	[M+H]+	Carboxylic acids and derivatives	Amino acids, peptides, and analogues	C00123	Membrane transport; Signal transduction; Digestive system; Biosynthesis of other secondary metabolites; Translation; Amino acid metabolism; Chemical structure transformation maps; Global and overview maps	61-90-5	HMDB0000687	BioDeepDB	2	pos	379875	3.38209e+07	1.20557e+07	332506	837306	42676.3	1.30476e+07	2.24929e+07	2.71383e+07	1.07447e+07	1.46074e+07	1.95476e+07	1.31392e+07	446589	9.04859e+06	1.83168e+07	1.06897e+06	3.13728e+07	1.52072e+07	656123	3.3417e+07	1.55474e+07	866940	2.08677e+07	6.70363e+06	998344	1.4376e+07	2.15208e+07	711635	1.374e+06	850487	1.35176e+07	3.39218e+07
M136T51	Adenine	136.062	51	135.054	0.0079783	C5H5N5	[M+H]+	Imidazopyrimidines	Purines and purine derivatives	C00147	Metabolism of terpenoids and polyketides; Global and overview maps; Nucleotide metabolism	73-24-5	HMDB0000034	BioDeepDB	2	pos	4.27068e+07	1.46093e+07	3.28941e+07	6.78808e+06	3.30629e+07	6.01505e+07	1.29777e+07	1.91537e+06	3.1605e+06	4.26913e+06	1.53594e+07	7.55238e+06	8.45566e+06	1.81803e+06	8.68093e+06	7.843e+06	1.93207e+07	1.84475e+06	3.44594e+06	3.72466e+06	2.412e+06	1.26318e+07	1.8433e+07	2.0045e+06	2.47778e+06	1.35546e+07	1.13027e+07	2.50362e+06	1.38301e+06	1.45188e+07	4.1219e+06	7.62152e+06	2.27944e+06
M138T223	4-Hydroxybenzoic acid	138.055	223.1	138.032	0.951111	C7H6O3	[M]+	Benzene and substituted derivatives	Benzoic acids and derivatives	C00156	Metabolism of cofactors and vitamins; Skeleton-based classification; Xenobiotics biodegradation and metabolism; Chemical structure transformation maps; Global and overview maps	99-96-7 / 456-23-5	HMDB0000500	BioDeepDB	2	pos	5.80827e+06	726654	2.5112e+06	2.1442e+06	647202	1.32196e+06	1.61103e+06	285720	3.76217e+06	161314	3.88741e+06	7.79624e+06	1.06556e+06	192307	9.4376e+06	3.06737e+06	1.51735e+07	2.02574e+06	4.82712e+06	2.61308e+06	509895	408305	258305	3.75955e+06	860637	1.3294e+06	7.5602e+06	5.9126e+06	514327	3.37574e+07	1.60892e+06	5.59431e+06	2.81805e+07
M138T159	p-Aminobenzoic acid	138.055	158.6	137.048	0.00894938	C7H7NO2	[M+H]+	Benzene and substituted derivatives	Benzoic acids and derivatives	C00568	Chemical structure transformation maps; Metabolism of cofactors and vitamins; Xenobiotics biodegradation and metabolism; Global and overview maps	150-13-0 / 2906-28-7	HMDB0001392	BioDeepDB	2	pos	3.16799e+07	5.93131e+06	2.08723e+07	2.22085e+07	2.99919e+07	2.54593e+07	3.09141e+07	4.89372e+06	6.29797e+06	2.48643e+07	8.09625e+06	1.98101e+07	5.47565e+06	1.8199e+07	2.06195e+07	5.87409e+06	8.18627e+06	2.53959e+07	2.26207e+07	2.02451e+07	4.6381e+06	5.85876e+06	1.89852e+07	1.58241e+07	2.18313e+07	1.19491e+07	6.13924e+06	5.48316e+06	5.86804e+06	2.14642e+07	2.16545e+07	1.93266e+07	8.06394e+06
M138T71	Tyramine	138.091	70.9	137.084	0.550361	C8H11NO	[M+H]+	Benzene and substituted derivatives	Phenethylamines	C00483	Chemical structure transformation maps; Digestive system; Biosynthesis of other secondary metabolites; Signaling molecules and interaction; Amino acid metabolism; Energy metabolism; Global and overview maps	51-67-2	HMDB0000306	BioDeepDB	2	pos	1.37316e+07	2.41686e+07	1.11769e+08	6.16524e+07	1.07819e+07	2.92972e+08	1.5421e+08	5.24501e+07	1.29831e+08	4.25494e+08	3.35937e+08	3.16023e+08	4.70996e+07	5.11889e+08	4.34136e+08	2.12232e+08	4.24139e+08	1.64635e+08	5.36282e+08	3.35311e+08	2.22766e+08	2.26033e+08	2.73445e+08	2.09848e+08	9.78943e+07	3.04959e+08	2.13407e+08	2.91693e+08	7.33607e+07	1.75151e+08	1.24513e+07	1.56545e+08	1.27713e+08
M140T81	6-Hydroxynicotinic acid	140.034	81	139.027	0.171387	C6H5NO3	[M+H]+	Pyridines and derivatives	Pyridinecarboxylic acids and derivatives	C01020	Metabolism of cofactors and vitamins; Global and overview maps	5006-66-6	HMDB0002658	BioDeepDB	2	pos	5.75413e+07	1.62018e+07	7.4557e+07	1.3034e+07	1.18238e+08	3.22214e+07	1.49855e+08	2.45231e+08	1.09727e+07	2.14575e+08	2.22501e+08	1.50694e+08	1.48013e+08	2.98641e+08	3.13138e+07	3.8533e+08	3.25899e+07	2.2078e+08	1.23291e+08	9.07887e+07	3.87112e+07	1.2744e+08	1.03729e+08	9.62758e+07	1.73784e+08	1.032e+08	8.52434e+07	4.35903e+07	1.16649e+07	2.53756e+08	5.64351e+07	1.57679e+07	3.05301e+07
M142T96	O-Phosphoethanolamine	141.959	96.1	141.019	0.557904	C2H8NO4P	[M+H]+	Organic phosphoric acids and derivatives	Phosphate esters	C00346	Lipid metabolism; Signal transduction; Global and overview maps; Drug resistance: antimicrobial	1071-23-4	HMDB0000224	BioDeepDB	2	pos	1.09273e+08	1.3324e+08	1.28125e+08	1.24058e+08	1.35988e+08	5.64735e+08	5.61565e+08	1.06327e+08	4.24213e+08	1.32958e+08	3.88394e+08	7.9099e+08	1.1174e+08	2.63749e+08	4.14551e+08	1.21507e+08	4.59633e+08	1.06622e+08	3.72808e+08	1.72736e+08	1.32873e+08	1.10992e+08	4.27461e+08	1.21476e+08	1.17454e+08	1.06891e+08	1.84309e+08	7.79516e+08	2.66433e+08	4.97682e+08	4.54202e+08	9.88015e+08	1.18392e+08
M161T84	Pimelic acid	161.081	83.9	160.074	0.148993	C7H12O4	[M+H]+	Fatty Acyls	Fatty acids and conjugates	C02656	Metabolism of cofactors and vitamins; Global and overview maps	111-16-0	HMDB0000857	BioDeepDB	2	pos	2.12643e+07	2.50012e+07	1.73082e+07	1.62415e+07	1.8636e+07	4.88306e+06	5.00987e+06	2.01288e+07	1.75842e+07	4.3233e+06	1.52087e+07	1.77695e+07	1.92384e+07	1.69966e+07	6.2089e+06	1.71874e+07	1.55957e+07	5.81592e+06	6.24023e+06	1.94505e+07	1.59513e+07	1.71437e+07	1.84973e+07	5.75142e+06	6.09058e+06	4.60457e+06	7.86861e+06	8.00606e+06	5.95591e+06	6.87599e+06	1.81783e+07	6.81853e+06	6.11881e+06
M162T50	Aminoadipic acid	162.076	49.7	161.069	0.468916	C6H11NO4	[M+H]+	Carboxylic acids and derivatives	Amino acids, peptides, and analogues	C00956	Amino acid metabolism; Biosynthesis of other secondary metabolites; Global and overview maps	542-32-5/1118-90-7	HMDB0000510	BioDeepDB	2	pos	2.43479e+07	2.19901e+08	3.13319e+07	5.53379e+07	9.22244e+07	4.03828e+07	3.19263e+07	4.60024e+07	2.41338e+07	2.97835e+07	2.09364e+07	3.27756e+07	2.76589e+07	1.0493e+09	7.73272e+07	2.35606e+07	5.04487e+07	9.29448e+07	3.40087e+07	6.15123e+07	5.61382e+07	9.83279e+07	4.30056e+07	3.39313e+07	6.96532e+07	2.78194e+07	4.50224e+07	1.47294e+08	1.4751e+09	5.39781e+07	7.80408e+07	3.15123e+07	3.56924e+07
M144T229	Tryptophanol	144.081	228.7	161.084	29.3863	C10H11NO	[M+H-H2O]+	Indoles and derivatives	Indoles	C00955	Amino acid metabolism	526-55-6	HMDB0003447	BioDeepDB	2	pos	4.29354e+08	1.67752e+08	2.45254e+08	1.4215e+08	5.3373e+08	8.2972e+07	1.40471e+08	7.97224e+07	1.22408e+08	1.31827e+08	4.69438e+07	5.79186e+07	1.65623e+08	8.642e+08	1.04783e+08	7.27644e+07	1.07781e+08	5.31321e+07	1.15066e+08	9.94316e+07	3.33758e+07	1.90829e+08	5.52439e+07	5.79183e+07	1.02733e+08	1.14504e+08	1.15917e+08	1.26623e+08	1.02816e+08	9.76947e+07	8.58403e+07	8.31082e+07	2.31616e+08
M162T48	L-Carnitine	162.113	48.3	161.105	0.148045	C7H15NO3	[M+H]+	Organonitrogen compounds	Quaternary ammonium salts	C00318	Environmental adaptation; Digestive system	541-15-1	HMDB0000062	BioDeepDB	2	pos	7.59657e+06	6.78582e+07	4.86836e+07	6.91033e+06	4.93709e+08	1.02208e+08	2.81167e+08	7.94951e+06	4.39339e+06	6.90736e+08	3.16925e+07	8.30923e+06	1.35733e+08	3.96738e+08	6.43037e+07	1.16454e+08	1.69028e+07	3.37508e+07	1.57822e+07	5.19296e+07	2.51274e+07	3.3373e+07	1.59616e+07	5.6235e+07	5.20947e+07	8.10302e+06	6.72782e+06	6.32079e+08	1.40977e+09	1.35997e+07	6.88408e+06	1.7787e+07	3.57657e+08
M146T40_2	Spermidine	146.165	40	145.158	0.00423974	C7H19N3	[M+H]+	Organonitrogen compounds	Amines	C00315	Membrane transport; Metabolism of other amino acids; Digestive system; Biosynthesis of other secondary metabolites; Metabolism of terpenoids and polyketides; Amino acid metabolism; Global and overview maps	124-20-9	HMDB0001257	BioDeepDB	2	pos	3.80975e+06	3.55361e+07	3.16252e+07	1.16885e+07	6.57294e+07	1.52389e+08	2.2197e+08	3.07948e+08	4.79117e+08	4.34891e+08	3.93527e+08	4.89875e+07	8.66902e+07	5.54371e+07	3.41594e+08	4.29315e+07	3.8973e+08	1.42614e+07	2.62454e+08	7.88994e+07	1.14923e+08	4.89165e+07	2.43914e+09	4.47962e+08	2.83417e+08	3.38983e+08	3.50863e+07	4.91779e+07	7.99237e+07	4.46452e+07	6.25625e+08	5.77432e+08	6.22058e+07
M145T688	3-Hydroxymethylglutaric acid	144.982	687.9	162.053	0.477901	C6H10O5	[M+H-H2O]+	Fatty Acyls	Fatty acids and conjugates	C03761		503-49-1	HMDB0000355	BioDeepDB	2	pos	5.19614e+07	2.79235e+08	6.00796e+07	6.23758e+07	1.93115e+08	1.14385e+09	8.54947e+07	1.71563e+08	1.34826e+08	5.29844e+08	1.46582e+08	1.27959e+08	6.63112e+07	5.53457e+07	1.5159e+08	6.34606e+07	1.17026e+08	7.54766e+07	7.07841e+08	1.70405e+08	1.94689e+08	5.44358e+08	1.94533e+08	3.14024e+08	1.77187e+08	1.84763e+08	9.55934e+07	7.11904e+07	4.90143e+07	6.33715e+07	1.2275e+08	2.73658e+08	2.69018e+08
M145T589	Anabasine	144.982	589	162.116	0.0596112	C10H14N2	[M+H-H2O]+			C06180	Chemical structure transformation maps; Biosynthesis of other secondary metabolites; Global and overview maps	13078-04-1 / 494-52-0	HMDB0004350	BioDeepDB	2	pos	3.00635e+07	2.09886e+07	2.23401e+07	2.30803e+07	2.21593e+07	2.33682e+07	2.24566e+07	1.92504e+07	7.52588e+07	2.02372e+08	1.98006e+07	1.86955e+07	2.29954e+07	2.62149e+07	3.07296e+07	2.09134e+07	1.84002e+07	1.95111e+07	1.40523e+08	1.16915e+08	1.45141e+08	5.43023e+08	1.06744e+08	1.97292e+07	2.04514e+07	5.34519e+07	1.14175e+08	3.24566e+08	1.42553e+07	1.92995e+07	4.62472e+07	2.81983e+07	2.09349e+07
M147T43	L-Lysine	147.113	42.5	146.106	0.16314	C6H14N2O2	[M+H]+	Carboxylic acids and derivatives	Amino acids, peptides, and analogues	C00047	Metabolism of cofactors and vitamins; Digestive system; Biosynthesis of other secondary metabolites; Translation; Amino acid metabolism; Chemical structure transformation maps; Global and overview maps	56-87-1	HMDB0000182	BioDeepDB	2	pos	6.26346e+08	2.21744e+08	8.96135e+08	1.84717e+08	3.35802e+08	3.11048e+08	4.44278e+08	2.69389e+08	5.39174e+08	1.87963e+08	1.01556e+08	4.86436e+08	9.54319e+08	6.66799e+08	4.94174e+08	2.50726e+07	5.89351e+08	1.0081e+09	6.14083e+08	1.84949e+08	1.07018e+08	1.09052e+08	1.78984e+08	6.78548e+08	8.12755e+07	1.70085e+08	1.03391e+08	4.7145e+08	1.68335e+08	2.44857e+08	2.91481e+08	1.05136e+07	2.48859e+08
M146T80	4-Acetamidobutanoic acid	146.081	80.3	145.074	0.848842	C6H11NO3	[M+H]+	Carboxylic acids and derivatives	Amino acids, peptides, and analogues	C02946	Amino acid metabolism; Global and overview maps	3025-96-5	HMDB0003681	BioDeepDB	2	pos	6.59538e+07	1.74568e+07	9.33171e+07	4.09398e+07	8.48352e+07	1.10588e+08	3.88042e+06	1.61975e+07	1.06405e+07	5.24472e+07	3.75614e+06	4.09297e+06	2.26979e+06	5.12533e+06	1.09196e+07	3.88122e+06	3.01903e+07	2.63181e+06	1.57005e+07	5.53963e+06	4.20453e+07	9.68984e+06	2.58766e+07	2.2409e+07	8.91822e+06	6.85756e+06	3.72929e+07	1.234e+07	9.56404e+06	3.35988e+07	7.85079e+06	3.50272e+07	9.85723e+06
M148T48	L-Glutamic acid	148.06	48.5	147.053	0.441368	C5H9NO4	[M+H]+	Carboxylic acids and derivatives	Amino acids, peptides, and analogues	C00025	Neurodegenerative disease; Biosynthesis of other secondary metabolites; Substance dependence; Cellular community - eukaryotes; Energy metabolism; Metabolism of other amino acids; Excretory system; Carbohydrate metabolism; Cancer: overview; Membrane transport; Cell growth and death; Signal transduction; Nervous system; Digestive system; Environmental adaptation; Amino acid metabolism; Chemical str…	56-86-0	HMDB0000148	BioDeepDB	2	pos	1.17627e+09	2.77422e+08	6.16139e+07	6.63542e+08	2.16732e+07	2.68151e+08	6.70066e+07	9.41709e+08	2.96479e+08	3.6141e+08	3.27352e+07	1.17337e+08	1.31782e+08	2.64169e+08	3.77176e+08	3.70604e+08	1.29432e+09	3.06029e+08	3.05372e+08	5.0439e+08	9.66216e+08	1.52127e+08	2.73344e+08	5.85131e+08	1.07416e+09	1.25892e+08	7.28946e+08	8.13872e+08	7.72858e+08	1.69664e+09	1.26932e+09	1.4104e+08	3.98285e+08
M149T547	3-Methyladenine	149.024	547.2	149.07	2.77441	C6H7N5	[M]+	Imidazopyrimidines	Purines and purine derivatives	C00913		5142-23-4	HMDB0011600	BioDeepDB	2	pos	2.34466e+07	2.39472e+07	1.87287e+07	1.64322e+07	2.03168e+07	3.72274e+06	7.94533e+07	3.32928e+07	1.23911e+07	2.28525e+07	3.12897e+06	6.85047e+07	1.44719e+07	6.46401e+07	1.39792e+07	3.12653e+06	2.62579e+07	1.66305e+07	7.30147e+07	2.12857e+07	4.07985e+07	6.71514e+06	1.67284e+07	3.89368e+07	2.97768e+07	2.4654e+06	1.02646e+07	1.42597e+07	1.91605e+07	2.95477e+07	4.67677e+07	2.18003e+07	2.84172e+06
M155T65	2,3-Butanediol	154.99	65	154.012	0.0200851	C4H10O2S2	[M+H]+	Organooxygen compounds	Alcohols and polyols	C00265		513-85-9 / 3483-12-3	HMDB0003156	BioDeepDB	2	pos	9.55852e+07	2.64688e+07	4.09244e+07	4.25396e+07	1.18415e+07	4.11961e+07	2.03708e+07	1.64688e+08	1.34371e+07	3.29653e+07	1.36816e+07	4.0043e+07	1.86374e+07	4.82055e+06	5.24047e+07	1.53281e+07	4.92575e+07	2.61144e+07	7.43052e+07	4.61523e+07	4.95221e+07	6.80985e+07	6.55817e+07	4.11207e+07	2.38023e+07	2.00006e+07	1.13787e+08	3.05283e+07	2.1849e+07	6.91597e+07	7.3675e+07	6.16713e+07	3.75535e+07
M156T43	L-Histidine	156.077	43	155.07	0.0740514	C6H9N3O2	[M+H]+	Carboxylic acids and derivatives	Amino acids, peptides, and analogues	C00135	Cancer: overview; Membrane transport; Metabolism of other amino acids; Digestive system; Biosynthesis of other secondary metabolites; Translation; Amino acid metabolism; Chemical structure transformation maps; Global and overview maps	71-00-1	HMDB0000177	BioDeepDB	2	pos	2.55143e+07	3.95524e+07	1.33422e+08	3.12345e+08	4.64893e+07	1.19707e+08	5.33813e+07	9.21087e+06	2.29972e+07	7.36483e+06	1.14182e+07	2.25864e+07	2.11103e+07	2.25928e+07	2.34361e+07	2.26217e+07	3.61761e+07	9.74042e+06	4.37804e+07	2.88103e+07	7.63654e+07	2.70251e+06	2.0939e+07	1.33432e+08	8.75083e+07	6.31762e+07	2.00372e+07	6.63434e+07	7.50495e+07	1.28628e+08	1.07076e+08	4.90251e+07	2.88324e+07
M158T417	4,5-Dihydroorotic acid	158.003	417.2	158.033	1.76427	C5H6N2O4	[M]+	Carboxylic acids and derivatives	Amino acids, peptides, and analogues	C00337	Global and overview maps; Nucleotide metabolism	155-54-4 / 5988-19-2	HMDB0000528	BioDeepDB	2	pos	5.74421e+07	1.93077e+07	4.94741e+07	2.4294e+07	2.37204e+07	3.94885e+07	6.20159e+06	1.94698e+07	1.74274e+07	6.18852e+06	8.1485e+06	1.51862e+07	3.07076e+07	5.53573e+06	3.9126e+07	7.48796e+06	6.11609e+06	2.88165e+07	3.55491e+07	2.21103e+07	1.66493e+07	2.18271e+07	6.25686e+07	6.98229e+06	1.63449e+07	1.31325e+07	7.19522e+06	8.14686e+06	1.91288e+07	5.47183e+06	5.31033e+07	1.90642e+07	3.36105e+07
M161T229	Tryptamine	161.107	228.7	160.1	0.0186882	C10H12N2	[M+H]+	Indoles and derivatives	Tryptamines and derivatives	C00398	Biosynthesis of other secondary metabolites; Signaling molecules and interaction; Amino acid metabolism; Chemical structure transformation maps; Global and overview maps	61-54-1	HMDB0000303	BioDeepDB	2	pos	5.55511e+08	3.30531e+08	9.58144e+07	6.29973e+07	3.58698e+06	3.69632e+08	1.76866e+07	1.31255e+08	1.58438e+08	1.99106e+08	1.01299e+08	6.33937e+07	2.88985e+07	1.52185e+08	6.42999e+08	7.46425e+07	1.53143e+08	5.02062e+06	9.30898e+07	3.70915e+08	7.78052e+07	2.40735e+08	3.41598e+08	5.37652e+07	2.87033e+07	8.04796e+07	4.61076e+08	1.88903e+08	1.22539e+07	1.51277e+08	4.33435e+08	1.06007e+08	2.34789e+07
M182T70	L-Tyrosine	182.081	70.5	181.074	0.417396	C9H11NO3	[M+H]+	Carboxylic acids and derivatives	Amino acids, peptides, and analogues	C00082	Cancer: overview; Metabolism of cofactors and vitamins; Metabolism of other amino acids; Chemical structure transformation maps; Nervous system; Endocrine system; Digestive system; Neurodegenerative disease; Biosynthesis of other secondary metabolites; Translation; Metabolism of terpenoids and polyketides; Amino acid metabolism; Substance dependence; Energy metabolism; Global and overview maps	60-18-4	HMDB0000158	BioDeepDB	2	pos	6.52306e+08	4.80134e+08	9.4035e+09	1.9312e+09	5.07104e+09	7.00237e+09	5.75809e+08	9.03181e+08	4.57463e+08	1.10102e+09	3.05834e+07	8.53592e+08	2.80726e+08	1.77203e+08	6.59602e+08	1.01312e+09	2.63896e+09	6.16583e+08	1.40665e+09	6.20536e+08	2.18962e+09	3.75449e+08	9.85895e+08	2.72252e+09	1.95902e+09	1.18218e+09	1.34655e+09	1.50339e+09	4.5684e+08	5.59361e+09	1.6633e+09	6.42139e+08	1.95157e+09
M165T217	Homovanillic acid	165.055	216.6	182.058	26.2579	C9H10O4	[M+H-H2O]+	Phenols	Methoxyphenols	C05582	Amino acid metabolism; Nervous system; Global and overview maps	306-08-1	HMDB0000118	MoNA	2	pos	5.24752e+06	4.69139e+06	2.00404e+07	3.77171e+06	1.90772e+07	7.31282e+07	3.60018e+06	2.61181e+07	1.24343e+07	4.08234e+07	1.39655e+06	2.25048e+06	1.50614e+06	5.51882e+07	2.37156e+07	2.55779e+06	6.42118e+06	1.43227e+07	9.88826e+07	5.08066e+07	4.16712e+07	7.71532e+07	2.50834e+07	2.93458e+07	3.05842e+07	2.70909e+07	2.76374e+06	1.69488e+07	4.08729e+06	2.26435e+07	4.57306e+06	2.01876e+07	1.32211e+07
M167T41	Desaminotyrosine	167.012	41.1	166.063	5.63486	C9H10O3	[M+H]+	Phenylpropanoic acids		C01744		501-97-3	HMDB0002199	BioDeepDB	2	pos	6.18387e+08	7.80207e+08	6.46239e+08	4.18424e+08	1.18958e+09	9.08007e+08	1.92422e+08	1.07821e+08	3.10542e+08	3.73277e+08	3.55092e+08	1.40407e+08	8.04857e+07	1.13127e+08	2.37203e+08	1.24579e+08	7.16194e+08	1.63342e+08	3.20072e+08	2.13699e+08	4.24335e+08	1.04628e+08	1.13371e+08	5.72768e+08	2.77314e+08	3.82234e+08	2.5863e+08	2.55036e+08	1.22647e+08	6.93405e+08	3.67253e+08	5.26165e+08	2.60161e+08
M167T333	Quinolinic acid	167.013	333.2	167.022	0.674046	C7H5NO4	[M]+	Pyridines and derivatives	Pyridinecarboxylic acids and derivatives	C03722	Metabolism of cofactors and vitamins; Metabolism of other amino acids; Amino acid metabolism; Chemical structure transformation maps; Global and overview maps	89-00-9	HMDB0000232	BioDeepDB	2	pos	2.72799e+08	1.51975e+08	2.83313e+08	1.67942e+08	6.20276e+08	4.59387e+08	2.61421e+07	4.23971e+07	1.41231e+08	1.31923e+08	1.06068e+08	5.67304e+07	3.08738e+07	4.18735e+07	8.95973e+07	3.43764e+07	2.63979e+08	6.67223e+07	1.3564e+08	8.24279e+07	1.57244e+08	2.55561e+07	4.27866e+07	2.55741e+08	1.10432e+08	1.47229e+08	9.71125e+07	9.88025e+07	4.81125e+07	3.06636e+08	1.34371e+08	2.18181e+08	1.03869e+08
M168T69	L-4-Hydroxyphenylglycine	168.066	69.5	167.058	0.0146718	C8H9NO3	[M+H]+			C12323	Biosynthesis of other secondary metabolites; Global and overview maps; Metabolism of terpenoids and polyketides	32462-30-9		BioDeepDB	2	pos	2.0933e+08	2.48052e+06	7.1468e+06	1.02685e+07	3.97886e+06	1.05668e+07	4.88164e+06	3.74665e+06	1.38298e+07	6.81698e+06	4.44153e+06	2.94197e+06	3.75594e+06	5.19941e+06	2.64508e+07	1.80683e+06	1.21555e+07	9.19868e+06	6.8365e+07	2.87707e+07	2.10694e+06	5.81787e+06	8.14801e+06	7.61219e+06	1.27047e+07	1.16943e+07	3.48155e+06	3.91527e+06	5.23407e+07	6.17331e+07	1.21149e+07	2.4923e+06	2.53804e+06
M170T34	Norepinephrine	169.977	33.8	169.074	3.98572	C8H11NO3	[M+H]+	Phenols	Benzenediols	C00547	Circulatory system; Nervous system; Signal transduction; Sensory system; Endocrine system; Digestive system; Environmental adaptation; Signaling molecules and interaction; Amino acid metabolism; Cellular community - eukaryotes; Cellular community - prokaryotes; Global and overview maps	51-41-2	HMDB0000216	BioDeepDB	2	pos	3.33188e+07	7.97165e+06	8.99367e+06	1.41096e+07	5.39272e+06	7.33241e+06	4.17409e+06	1.10599e+07	888120	1.12092e+07	888427	5.05917e+06	9.08664e+06	3.02852e+07	2.15806e+07	826623	1.19546e+06	1.10966e+07	2.22871e+07	9.36276e+06	5.97361e+06	1.93261e+06	1.22895e+07	1.53308e+06	1.61634e+07	6.41166e+06	1.19573e+08	4.95635e+06	6.64787e+06	8.17463e+06	1.28006e+07	1.81533e+06	5.88479e+06
M170T53	Pyridoxine	170.081	52.8	169.074	0.014437	C8H11NO3	[M+H]+	Pyridines and derivatives	Pyridoxines	C00314	Metabolism of cofactors and vitamins; Global and overview maps	65-23-6	HMDB0000239	BioDeepDB	2	pos	4.73559e+08	1.2106e+08	1.31426e+07	106759	1.70247e+07	1.67204e+07	3.464e+08	1.26402e+07	5.60576e+06	6.21252e+07	1.87395e+07	6.83499e+06	1.13907e+07	1.87687e+07	1.97184e+07	8.08906e+06	9.24116e+06	8.2067e+06	1.30904e+07	1.64608e+06	9.44281e+06	945573	8.93428e+06	1.54875e+07	1.16908e+07	1.9783e+07	2.15655e+07	1.64846e+07	1.0272e+06	1.18699e+07	1.01957e+07	7.32815e+07	4.4752e+08
M171T69	Dihydroxyacetone phosphate	171.149	69.2	169.998	1.02749	C3H7O6P	[M+H]+	Organooxygen compounds	Carbohydrates and carbohydrate conjugates	C00111	Metabolism of cofactors and vitamins; Carbohydrate metabolism; Lipid metabolism; Energy metabolism; Global and overview maps	57-04-5	HMDB0001473	BioDeepDB	2	pos	3.51656e+06	6.10921e+06	2.73022e+06	3.23081e+06	3.39268e+06	3.27729e+06	1.02352e+07	2.45338e+06	1.29349e+07	8.97524e+06	4.17907e+06	1.30496e+07	9.51065e+06	2.45768e+06	1.31137e+07	1.68481e+07	1.49788e+07	9.02671e+06	1.52535e+07	1.34735e+07	9.39729e+06	4.39465e+07	2.21161e+07	9.38092e+06	1.65798e+07	1.12783e+07	2.12619e+07	2.43156e+07	3.49811e+06	2.66136e+07	4.94649e+06	1.92926e+07	2.15633e+07
M171T558	10-Hydroxydecanoic acid	171.138	557.9	188.141	24.7403	C10H20O3	[M+H-H2O]+			C02774		1679-53-4		BioDeepDB	2	pos	8.15579e+07	1.21524e+08	2.35388e+07	1.72842e+07	2.33367e+07	2.49888e+07	6.90558e+07	8.97605e+07	1.13758e+08	3.8488e+07	2.2578e+07	1.33649e+08	2.55137e+07	2.95438e+07	5.34027e+07	3.91373e+07	7.90802e+07	9.01003e+07	7.89747e+07	1.29069e+08	8.50489e+07	4.47972e+07	1.43829e+08	5.37378e+07	8.68568e+07	3.03155e+07	1.04069e+08	4.39648e+08	4.5275e+07	5.89329e+07	9.83282e+07	6.51304e+07	3.16899e+07
M189T52	N-Alpha-acetyllysine	189.124	52	188.116	0.0202449	C8H16N2O3	[M+H]+	Carboxylic acids and derivatives	Amino acids, peptides, and analogues	C12989		1946-82-3	HMDB0000446	BioDeepDB	2	pos	2.1131e+08	1.85233e+08	4.94404e+08	1.37701e+09	7.75031e+07	1.76661e+09	2.41078e+08	2.55326e+08	1.20027e+08	7.49313e+08	1.94836e+09	1.543e+08	3.57085e+09	9.49669e+08	2.51261e+09	2.96814e+08	1.02312e+09	3.71962e+08	3.84572e+08	3.21856e+08	1.31287e+08	1.03785e+08	4.58759e+08	9.71486e+07	2.50068e+09	2.17611e+08	2.00484e+09	1.58418e+08	6.66685e+08	2.59105e+08	9.36211e+07	2.74204e+08	3.87798e+09
M173T52	Diaminopimelic acid	173.092	52.1	190.095	23.8832	C7H14N2O4	[M+H-H2O]+	Carboxylic acids and derivatives	Amino acids, peptides, and analogues	C00666	Amino acid metabolism; Global and overview maps	583-93-7 / 14289-34-0 / NA	HMDB0001370	BioDeepDB	2	pos	3.24494e+06	40965.5	4.94351e+06	2.28323e+07	2.07789e+08	5.14202e+07	2.44136e+06	8.5481e+06	6.22203e+07	4.46347e+07	1.07913e+07	7.27616e+07	2.09298e+06	28001.8	6.21568e+07	314302	3.50165e+07	8.13896e+06	1.93285e+07	362206	4.76679e+06	87667.3	1.05607e+07	2.50725e+07	4.35338e+07	2.52017e+07	7.85827e+06	4.24329e+06	1.6608e+08	1.34654e+06	5.97693e+08	9.94772e+07	4.56871e+07
M174T275	Quinaldic acid	174.055	274.7	173.048	0.283535	C10H7NO2	[M+H]+	Quinolines and derivatives	Quinoline carboxylic acids	C06325		93-10-7	HMDB0000842	BioDeepDB	2	pos	8.05659e+06	194060	1.33503e+06	694439	1.9762e+07	2.51386e+06	5.24371e+06	767579	1.1012e+07	694871	1.33686e+06	1.49839e+06	7.04194e+06	524921	7.61661e+06	1.41004e+07	6.30095e+06	2.3341e+06	1.01176e+06	719959	1.74361e+07	1.01901e+07	6.39791e+06	1.20474e+07	2.50236e+07	325968	7.8503e+06	9.24077e+06	4.77047e+06	3.15098e+06	6.16354e+06	7.77657e+06	8.2143e+07
M175T43	L-Arginine	175.119	43.3	174.112	0.00902618	C6H14N4O2	[M+H]+	Carboxylic acids and derivatives	Amino acids, peptides, and analogues	C00062	Cancer: overview; Membrane transport; Neurodegenerative disease; Biosynthesis of other secondary metabolites; Translation; Amino acid metabolism; Chemical structure transformation maps; Infectious disease: parasitic; Global and overview maps	74-79-3	HMDB0000517	BioDeepDB	2	pos	4.85662e+07	4.82579e+07	5.27519e+08	5.48704e+07	4.04265e+08	2.08202e+08	4.67042e+07	2.86128e+07	4.95387e+07	1.2409e+06	3.23449e+07	6.78079e+07	6.92681e+07	259300	1.68664e+07	7.28738e+07	5.83649e+07	2.14142e+07	4.7369e+07	1.41565e+07	6.33722e+07	4.6941e+07	3.35724e+07	2.08736e+08	3.40796e+07	4.61208e+07	1.77617e+08	6.99915e+07	1.57027e+07	3.02319e+08	1.74296e+08	2.27983e+08	1.21383e+08
M178T217	N-Formyl-L-methionine	178.05	216.5	177.046	17.4108	C6H11NO3S	[M+H]+	Carboxylic acids and derivatives	Amino acids, peptides, and analogues	C03145	Amino acid metabolism	4289-98-9	HMDB0001015	BioDeepDB	2	pos	3.60905e+06	699685	359810	81868.7	3.8909e+06	4.54409e+06	4.75844e+06	2.88575e+06	480098	4.79815e+06	4.88411e+06	5.06492e+06	46558.1	599244	422410	2.74121e+06	3.81685e+06	5.40706e+06	4.29344e+06	4.14564e+06	1.0481e+06	1.88501e+06	1.96683e+06	2.09116e+06	2.70185e+06	4.06687e+06	905268	25746.9	6.84751e+06	1.02045e+06	4.94219e+06	2.69575e+06	4.58433e+06
M195T558	2-Amino-2-deoxy-D-gluconate	195.174	558	195.074	1.64049	C6H13NO6	[M]+			C03752	Carbohydrate metabolism; Membrane transport; Global and overview maps	3646-68-2		BioDeepDB	2	pos	1.4215e+08	2.51184e+08	2.72059e+07	4.54495e+07	3.85375e+07	7.03305e+07	2.16761e+07	7.85706e+07	3.98252e+07	4.10201e+08	6.47824e+07	4.4529e+07	5.93614e+06	6.37836e+07	7.09181e+07	4.31317e+06	1.12738e+08	5.04539e+07	6.47737e+07	2.25555e+07	3.22859e+07	3.60597e+07	8.63326e+06	4.66398e+07	4.07946e+07	1.05568e+08	1.4845e+07	9.44698e+07	1.92432e+08	2.26841e+07	1.4685e+08	1.10403e+07	7.28643e+07
M180T48	Paraxanthine	180.087	47.8	180.065	0.456308	C7H8N4O2	[M]+	Imidazopyrimidines	Purines and purine derivatives	C13747	Chemical structure transformation maps; Biosynthesis of other secondary metabolites; Global and overview maps	611-59-6	HMDB0001860	BioDeepDB	2	pos	3.6267e+06	6.22035e+06	1.06819e+07	5.88008e+06	5.08989e+06	1.9006e+06	3.14594e+06	1.39726e+07	3.62199e+06	3.5086e+06	7.88454e+06	5.26902e+06	4.17318e+06	3.50863e+06	1.44252e+07	3.21028e+06	5.32789e+06	5.66519e+06	6.57333e+06	5.91078e+06	1.56476e+07	6.44176e+06	4.35644e+06	1.35135e+07	5.03847e+06	4.09521e+06	4.5167e+06	6.97213e+06	7.75349e+06	879162	4.25155e+06	8.36658e+06	2.58497e+06
M183T97	Mannitol	182.985	96.9	182.079	2.51822	C6H14O6	[M+H]+	Organooxygen compounds	Carbohydrates and carbohydrate conjugates	C00392	Carbohydrate metabolism; Membrane transport; Global and overview maps	69-65-8	HMDB0000765	BioDeepDB	2	pos	3.62058e+08	1.69971e+08	3.8842e+08	2.39409e+08	7.17838e+08	7.51187e+08	1.45018e+08	3.18095e+08	8.86672e+08	5.90738e+08	4.6308e+08	2.10787e+08	6.05761e+08	2.6332e+08	1.32208e+08	1.78334e+08	3.49754e+08	1.25029e+08	7.68337e+08	6.17005e+08	2.53853e+08	9.85113e+08	1.73094e+08	4.94466e+08	4.56144e+08	1.16548e+08	6.53713e+08	1.57439e+08	2.15889e+08	2.34378e+08	2.08896e+08	3.02444e+08	1.33942e+09
M183T211	Sorbitol	182.983	211.4	182.079	11.2413	C6H14O6	[M+H]+	Organooxygen compounds	Carbohydrates and carbohydrate conjugates	C00794	Carbohydrate metabolism; Membrane transport; Global and overview maps	50-70-4	HMDB0000247	BioDeepDB	2	pos	2.98438e+07	3.63618e+07	3.56361e+07	3.49168e+07	3.86518e+07	1.15697e+08	1.64342e+08	2.73266e+07	3.21671e+07	3.52846e+07	1.39975e+08	1.31911e+08	9.90144e+07	1.04118e+08	8.09989e+07	3.3164e+07	8.29219e+07	2.8269e+07	1.55894e+08	3.52915e+07	3.68904e+07	1.08743e+08	4.29625e+07	3.13147e+07	3.01342e+07	5.91165e+07	7.36645e+07	1.78592e+08	6.09201e+07	1.40967e+08	1.36935e+08	2.66716e+08	4.0325e+07
M187T320	Undecanoic acid	186.954	320.4	186.162	11.3251	C11H22O2	[M+H]+	Fatty Acyls	Fatty acids and conjugates	C17715		112-37-8	HMDB0000947	BioDeepDB	2	pos	7.19561e+06	4.09711e+07	2.1529e+06	1.41494e+06	1.21199e+07	1.44259e+07	3.30244e+06	1.54367e+07	1.22167e+07	1.20581e+08	5.22527e+06	1.0133e+07	6.85217e+06	1.15101e+07	1.46272e+07	3.87223e+06	1.66191e+07	6.38699e+06	2.50989e+07	1.03101e+07	1.91441e+07	5.62098e+06	3.9834e+06	1.89346e+07	1.41402e+07	1.01309e+07	1.17889e+07	1.42675e+07	6.31425e+06	1.56107e+07	6.72783e+07	1.75878e+07	6.0654e+06
M190T215	Kynurenic acid	190.05	214.5	189.043	0.433215	C10H7NO3	[M+H]+	Quinolines and derivatives	Quinoline carboxylic acids	C01717	Amino acid metabolism; Global and overview maps	492-27-3	HMDB0000715	BioDeepDB	2	pos	1.14067e+08	1.67654e+08	1.94158e+07	2.853e+07	5.14751e+07	1.2714e+08	3.84175e+07	2.65544e+07	1.94936e+07	5.44654e+07	1.53177e+07	2.77088e+07	5.76177e+07	3.46779e+07	1.7047e+07	4.31485e+07	4.11953e+07	5.52758e+07	8.75686e+07	1.08872e+08	1.20185e+08	5.60372e+07	7.49933e+07	8.30722e+07	8.2251e+07	2.8619e+07	1.03601e+07	1.63933e+07	6.52435e+07	7.24208e+07	1.15483e+08	4.68993e+07	1.46445e+07
M192T275	5-Hydroxyindoleacetic acid	192.066	274.6	191.058	1.16627	C10H9NO3	[M+H]+	Indoles and derivatives	Indolyl carboxylic acids and derivatives	C05635	Amino acid metabolism; Nervous system; Global and overview maps	54-16-0	HMDB0000763	BioDeepDB	2	pos	6.43195e+07	7.35213e+06	2.45921e+07	1.28382e+07	3.70422e+07	3.15149e+07	5.67863e+06	2.1432e+07	6.4606e+07	1.90702e+08	3.30258e+06	2.23164e+07	2.00704e+07	3.77216e+07	4.07021e+07	3.69349e+06	1.18427e+07	3.92652e+06	1.82865e+08	1.78177e+08	1.3777e+08	5.22204e+08	1.76167e+08	2.58012e+07	6.34998e+07	7.22603e+07	1.12334e+08	2.45388e+08	1.92084e+07	4.98391e+07	3.83613e+07	2.81454e+07	1.12482e+07
M180T229	L-Dopa	180.066	228.6	197.069	23.5137	C9H11NO4	[M+H-H2O]+	Carboxylic acids and derivatives	Amino acids, peptides, and analogues	C00355	Nervous system; Endocrine system; Neurodegenerative disease; Biosynthesis of other secondary metabolites; Amino acid metabolism; Substance dependence; Chemical structure transformation maps; Global and overview maps	59-92-7	HMDB0000181	BioDeepDB	2	pos	5.88482e+07	575985	1.11321e+06	1.65841e+06	1.64457e+07	5.21014e+06	3.83255e+06	541315	856539	1.42722e+07	2.3364e+07	9.20818e+06	1.75952e+06	2.68055e+06	3.86518e+06	1.29202e+06	7.76316e+06	2.20568e+07	554054	1.93889e+06	1.87317e+06	627848	620147	857260	666292	7.6531e+07	1.24672e+07	392567	1.01651e+07	505868	796766	1.06203e+07	941049
M199T302	Vanillylmandelic acid	199.026	302.3	198.053	14.7168	C9H10O5	[M+H]+	Phenols	Methoxyphenols	C05584	Amino acid metabolism; Global and overview maps	55-10-7	HMDB0000291	BioDeepDB	2	pos	1.16616e+08	2.89882e+07	4.68971e+07	8.5194e+07	1.22304e+08	1.14961e+08	1.79374e+07	2.43177e+07	2.16007e+07	3.06035e+07	2.32216e+07	3.66813e+07	1.93603e+07	1.59808e+07	6.49446e+07	5.02454e+07	5.34669e+07	5.47451e+07	5.97475e+07	1.49867e+07	6.17336e+07	4.41539e+07	1.00273e+08	3.39056e+07	8.55732e+07	2.1222e+07	3.71175e+07	4.78813e+07	7.99231e+07	5.77459e+07	1.91365e+07	1.32061e+08	2.00396e+07
M199T558_1	12-Hydroxydodecanoic acid	199.169	557.6	216.173	21.7604	C12H24O3	[M+H-H2O]+	Hydroxy acids and derivatives	Medium-chain hydroxy acids and derivatives	C08317		505-95-3	HMDB0002059	BioDeepDB	2	pos	3.77573e+08	1.6513e+08	3.30857e+06	3.43376e+07	1.03432e+08	1.9351e+08	1.09082e+08	3.42906e+07	8.16806e+07	3.57578e+08	8.11413e+07	7.68137e+07	1.66724e+07	8.88029e+06	6.99842e+07	2.06559e+07	4.1563e+07	1.37053e+08	8.27227e+07	4.34325e+08	3.7496e+07	5.46652e+07	9.95259e+07	1.31431e+08	6.15883e+07	9.29958e+07	1.41738e+08	2.53697e+08	3.8125e+07	2.76286e+07	2.20571e+08	1.19118e+08	7.42905e+07
M200T34	Dodecanoic acid	199.987	33.8	200.178	3.41016	C12H24O2	[M]+	Fatty Acyls	Fatty acids and conjugates	C02679	Lipid metabolism; Biosynthesis of other secondary metabolites; Global and overview maps	143-07-7	HMDB0000638	BioDeepDB	2	pos	1.45274e+07	5.97591e+07	2.67401e+06	9.90187e+06	1.19816e+07	2.55202e+07	1.27478e+07	3.79231e+06	7.07407e+06	2.68792e+07	1.54587e+07	1.13622e+07	3.79971e+06	5.06137e+07	1.25189e+07	6.12252e+06	8.45648e+06	1.26515e+07	1.79492e+07	3.01102e+07	2.05007e+07	3.6416e+07	4.40246e+07	1.38438e+07	1.74061e+07	3.32195e+07	1.80165e+07	2.74006e+06	9.13629e+06	2.34379e+07	1.58995e+07	4.16257e+07	2.2657e+07
M219T244	N-Acetylserotonin	219.113	243.6	218.106	0.346853	C12H14N2O2	[M+H]+	Indoles and derivatives	Hydroxyindoles	C00978	Amino acid metabolism; Global and overview maps	1210-83-9	HMDB0001238	BioDeepDB	2	pos	1.031e+06	1.83009e+06	103242	221693	34337.3	2.96528e+06	299585	138683	233140	1.15682e+07	6.70197e+06	482444	34467.2	712960	5.34005e+06	3.35274e+06	4.7969e+06	3.42907e+06	7.05093e+06	3.06908e+06	253808	140433	4.22686e+06	3.07374e+06	35208.8	8.34342e+06	4.33941e+06	1.05804e+07	66502.7	95476.5	45542.1	12869.8	1.55475e+06
M202T76	O-Succinyl-L-homoserine	202.071	75.6	219.074	19.9633	C8H13NO6	[M+H-H2O]+			C01118	Energy metabolism; Amino acid metabolism; Global and overview maps	1492-23-5		BioDeepDB	2	pos	2.13496e+06	71501.1	2.00086e+06	7.27959e+06	1.78304e+07	574993	3.79573e+06	1.65387e+06	554805	1.53912e+07	5.48566e+07	2.05683e+07	3.22795e+07	9.25632e+06	1.71988e+07	3.59973e+07	3.73141e+06	249356	1.823e+06	2.39688e+07	1.55764e+06	3.1366e+07	1.90875e+07	1.32763e+07	1.96907e+07	7.61656e+06	2.69963e+07	4.38319e+06	83408.6	1.01181e+06	1.23522e+07	2.23749e+06	2.29961e+07
M203T43	Spermine	203.223	42.7	202.216	0.149066	C10H26N4	[M+H]+	Organonitrogen compounds	Amines	C00750	Metabolism of cofactors and vitamins; Metabolism of other amino acids; Digestive system; Amino acid metabolism; Global and overview maps	71-44-3	HMDB0001256	BioDeepDB	2	pos	1.17911e+07	4.20925e+06	2.44588e+07	1.87948e+06	1.3426e+07	1.94733e+08	9.9758e+06	2.3081e+06	1.02138e+06	4.05071e+06	7.46592e+06	3.52182e+06	2.28491e+07	1.01226e+06	5.20944e+06	3.6623e+06	7.31462e+07	3.07195e+06	2.42235e+06	3.60321e+07	8.08661e+06	1.42574e+07	3.11793e+06	3.99175e+06	7.58196e+06	1.81824e+07	4.4603e+06	5.88543e+06	1.6791e+07	7.6556e+06	6.32508e+06	3.07807e+07	9.67345e+06
M203T52	N-Acetyl-beta-glucosaminylamine	203.103	51.9	220.106	19.8619	C8H16N2O5	[M+H-H2O]+			C01239		4229-38-3	HMDB0001104	BioDeepDB	2	pos	9.84558e+07	2.58027e+07	3.35205e+07	206725	2.22106e+07	1.48026e+09	9.83996e+07	5.54698e+06	1.47453e+07	1.55316e+07	1.34939e+07	1.81674e+07	245647	1.35712e+06	7.15262e+06	260811	2.00728e+07	5.90531e+07	3.99463e+07	2.32885e+07	2.03081e+06	2.18914e+06	1.09597e+07	1.83573e+06	802751	2.04293e+07	2.59738e+06	2.59947e+06	2.33118e+07	1.11384e+07	1.51409e+08	2.61439e+08	3.48121e+06
M227T45	Carnosine	227.114	44.6	226.107	1.76123	C9H14N4O3	[M+H]+	Peptidomimetics	Hybrid peptides	C00386	Amino acid metabolism; Metabolism of other amino acids; Global and overview maps	305-84-0	HMDB0000033	BioDeepDB	2	pos	108458	20247.6	3.0494e+06	738568	19282.2	1.02764e+07	4.46976e+06	597181	3.54163e+06	1.08113e+07	9.78628e+06	1.10567e+07	797202	1.63913e+07	1.27911e+07	3.62319e+06	8.66185e+06	2.85645e+06	1.31838e+07	1.16385e+07	3.71025e+06	4.28996e+06	7.38755e+06	5.51096e+06	2.08292e+06	7.85659e+06	5.3913e+06	1.15241e+07	1.15231e+06	7.8049e+06	60627.2	4.09618e+06	4.49913e+06
M240T72	Anserine	240.124	71.5	240.122	6.66323	C10H16N4O3	[M]+	Peptidomimetics	Hybrid peptides	C01262	Amino acid metabolism; Metabolism of other amino acids; Global and overview maps	584-85-0	HMDB0000194	MoNA	2	pos	7.8103e+06	4.89992e+06	3.90839e+07	1.06264e+06	3.54121e+06	5.10857e+06	2.20641e+07	1.67278e+07	4.44389e+06	1.00924e+07	1.67703e+07	1.81084e+07	4.10345e+06	6.24713e+07	9.56003e+06	4.17058e+06	7.26386e+06	2.62504e+07	3.05658e+07	3.30561e+06	5.87818e+06	6.1177e+06	1.49193e+07	1.27657e+07	2.28347e+07	3.64834e+06	8.32537e+06	5.05843e+06	4.65913e+06	1.49424e+07	2.60767e+07	6.41688e+06	3.13101e+06
M224T41	Hydroxykynurenine	223.991	40.5	224.08	9.55752	C10H12N2O4	[M]+	Organooxygen compounds	Carbonyl compounds	C02794		484-78-6 / 2147-61-7	HMDB0000732	BioDeepDB	2	pos	4.41434e+08	9.54018e+08	2.425e+08	4.7586e+07	1.58126e+09	2.92357e+09	7.74656e+08	1.59717e+08	2.18533e+08	7.39892e+08	3.54074e+08	1.89172e+08	9.3658e+07	5.74488e+08	2.15968e+08	2.48593e+07	3.99201e+08	4.4778e+08	9.70978e+07	1.99521e+08	6.61242e+07	7.31092e+07	6.54692e+07	1.44098e+08	8.07084e+07	5.84025e+08	1.46858e+08	1.20186e+08	9.11662e+07	4.00856e+08	2.36988e+08	9.80032e+08	3.52056e+07
M242T491	Equol	242.284	491.4	242.094	2.35098	C15H14O3	[M]+	Isoflavonoids	Isoflavans	C14131		531-95-3	HMDB0002209	BioDeepDB	2	pos	6.67622e+07	2.36308e+07	7.68796e+06	8.1244e+06	7.68716e+06	2.57102e+07	3.85801e+07	2.60806e+07	1.29893e+07	2.44465e+07	9.89997e+06	2.2668e+07	3.99016e+06	1.53391e+08	1.02574e+08	3.2208e+07	2.66396e+07	6.79351e+07	6.03898e+07	9.73078e+07	4.38735e+06	4.39458e+07	4.44214e+07	3.66603e+07	6.44884e+07	1.39103e+07	1.56121e+07	3.92295e+06	2.5816e+07	1.92434e+07	7.8254e+07	1.8145e+07	1.30984e+06
M226T378	Porphobilinogen	226.18	377.7	226.095	1.68431	C10H14N2O4	[M]+	Organonitrogen compounds	Amines	C00931	Metabolism of cofactors and vitamins; Global and overview maps	487-90-1	HMDB0000245	BioDeepDB	2	pos	5.43719e+06	399465	206935	1.0007e+07	9.48538e+06	4.04821e+07	4.12201e+06	1.19579e+07	1.17604e+07	7.76728e+07	2.85578e+07	5.30954e+07	2.76378e+07	3.06303e+07	1.34739e+08	1.38365e+07	6.57663e+06	2.83063e+07	6.35488e+07	6.45127e+07	9.54778e+06	4.5335e+07	6.76949e+07	4.64849e+07	2.66608e+07	3.46181e+07	5.97846e+06	1.72942e+07	5.07162e+07	4.0479e+07	858814	627128	1.79345e+07
M228T666	Deoxyuridine	228.193	666.5	228.075	11.4128	C9H12N2O5	[M]+	Pyrimidine nucleosides	Pyrimidine 2'-deoxyribonucleosides	C00526	Membrane transport; Global and overview maps; Nucleotide metabolism	951-78-0	HMDB0000012	BioDeepDB	2	pos	7.09789e+06	9.20362e+06	9.52165e+06	6.39788e+06	1.75624e+07	7.95182e+06	1.06529e+07	8.86271e+06	8.96247e+06	5.49926e+06	9.61046e+06	1.66273e+07	1.55642e+07	1.07996e+07	5.01402e+06	1.21541e+07	1.00964e+07	9.36074e+06	1.10496e+07	5.62311e+06	2.18052e+07	5.37949e+06	9.74243e+06	1.85455e+07	7.44053e+06	1.34473e+07	6.024e+06	1.87384e+07	1.28478e+07	1.1534e+07	1.25902e+06	9.47086e+06	1.41509e+07
M230T408	D-Ribose 5-phosphate	230.248	408.5	230.019	0.253209	C5H11O8P	[M]+	Organooxygen compounds	Carbohydrates and carbohydrate conjugates	C00117	Metabolism of cofactors and vitamins; Metabolism of other amino acids; Endocrine system; Carbohydrate metabolism; Nucleotide metabolism; Energy metabolism; Global and overview maps	3615-55-2 / 4300-28-1 / 4151-19-3 / 62746-84-3	HMDB0001548	BioDeepDB	2	pos	1.73311e+06	1.46039e+06	1.01815e+07	472770	939293	4.5858e+06	3.8674e+06	7.24339e+06	2.94053e+07	1.89623e+06	2.419e+07	8.51595e+06	4.26727e+06	9.9303e+06	3.75455e+06	1.81543e+06	972219	2.38671e+06	1.28874e+07	5.8812e+06	2.44529e+06	3.63706e+06	2.51012e+06	7.32929e+06	2.44955e+06	3.05798e+06	6.08066e+06	1.65693e+08	2.91045e+06	5.87826e+06	1.07934e+07	4.47902e+07	3.27064e+07
M243T185	1-Hexadecanol	243.182	185.3	242.261	0.173581	C16H34O	[M+H]+	Fatty Acyls	Fatty alcohols	C00823	Lipid metabolism	36653-82-4	HMDB0003424	BioDeepDB	2	pos	7.48168e+08	4.10417e+08	4.50976e+06	2.739e+06	3.98959e+06	3.18881e+07	4.10091e+07	1.33476e+07	467797	1.13859e+07	2.27705e+06	2.96258e+07	1.98715e+06	1.68482e+07	1.48346e+08	1.8974e+06	5.80155e+07	3.33157e+07	1.07633e+07	2.54615e+08	2.43603e+07	4.63798e+07	3.29137e+07	1.79974e+08	5.80403e+06	5.59991e+06	1.53529e+08	1.06979e+06	4.29379e+06	1.26445e+08	1.31396e+08	1.63385e+08	1.10344e+07
M243T318	Lumichrome	243.088	317.9	242.08	0.254899	C12H10N4O2	[M+H]+			C01727	Metabolism of cofactors and vitamins	1086-80-2		BioDeepDB	2	pos	712039	803973	2.05669e+06	490309	1.96896e+06	7.65935e+06	1.3205e+06	3.7069e+06	570887	2.09753e+06	9.34939e+06	5.15835e+06	1.40681e+06	525679	4.65743e+06	1.48626e+06	7.16104e+07	2.09296e+06	3.84762e+06	4.84402e+06	1.66748e+06	7.10533e+06	1.45665e+06	1.23331e+06	3.52479e+06	1.1398e+06	2.57653e+06	1.90867e+06	1.45255e+06	1.13087e+06	1.92759e+06	1.85958e+06	4.12148e+06
M252T70	2'-Deoxyadenosine	252.109	70.3	251.102	0.498766	C10H13N5O3	[M+H]+			C00559	Membrane transport; Global and overview maps; Nucleotide metabolism	16373-93-6	HMDB0000101	BioDeepDB	2	pos	9.65497e+06	1.44425e+07	1.3788e+07	5.34163e+06	5.02885e+07	4.59098e+08	9.88016e+07	3.96514e+06	1.68847e+07	1.428e+07	2.71603e+07	5.16696e+07	9.70588e+06	1.22047e+07	1.34751e+07	1.80117e+07	2.1421e+07	2.14633e+07	2.71189e+06	2.34607e+07	1.15692e+07	5.94309e+06	1.25205e+06	5.68272e+06	1.69473e+07	4.14064e+07	5.03359e+06	1.50868e+06	5.60909e+07	1.6683e+07	4.96638e+07	1.56454e+08	5.75386e+07
M271T375	Genistein	271.06	374.8	270.053	0.0885412	C15H10O5	[M+H]+	Isoflavonoids	Isoflav-2-enes	C06563	Chemical structure transformation maps; Biosynthesis of other secondary metabolites; Global and overview maps	446-72-0	HMDB0003217	BioDeepDB	2	pos	7.15102e+07	1.41628e+07	5.70972e+07	6.18522e+07	2.95437e+07	1.13884e+09	6.87685e+08	1.27213e+07	3.76239e+08	1.85924e+08	1.60614e+08	1.21066e+09	2.25708e+08	7.10544e+07	3.81991e+08	5.15047e+07	2.04127e+08	6.06044e+07	1.62769e+08	3.92892e+08	4.04353e+06	8.38865e+06	2.6512e+08	4.21574e+07	7.06926e+06	2.30547e+08	5.17308e+07	3.617e+08	7.98072e+07	4.59441e+07	1.13888e+09	3.62465e+09	1.28928e+08
M281T586	Linoleic acid	281.247	585.5	280.24	3.1147	C18H32O2	[M+H]+	Fatty Acyls	Lineolic acids and derivatives	C01595	Lipid metabolism; Chemical structure transformation maps; Global and overview maps	60-33-3	HMDB0000673	BioDeepDB	2	pos	4.92548e+07	3.35503e+07	2.79889e+07	4.24755e+08	4.85055e+08	6.81461e+07	2.11038e+08	7.36436e+07	1.10977e+08	3.16979e+08	1.66893e+08	1.0142e+08	1.87621e+08	6.18843e+07	3.23759e+07	1.49121e+08	3.61818e+07	1.71873e+08	4.32674e+07	1.42687e+08	5.00834e+07	5.10369e+07	4.38418e+07	1.22182e+08	1.18189e+08	2.50155e+08	7.01273e+07	1.19492e+08	1.59207e+08	2.24868e+07	6.80333e+07	6.90927e+07	4.69918e+07
M282T629	1-Methyladenosine	282.221	628.8	281.112	9.82232	C11H15N5O4	[M+H]+	Purine nucleosides		C02494		15763-06-1	HMDB0003331	BioDeepDB	2	pos	1.83943e+06	7.36829e+06	1.09957e+06	6.13345e+06	1.04561e+07	1.47812e+07	1.18446e+07	3.49603e+06	9.73673e+06	1.21835e+07	9.56599e+06	7.68815e+06	6.36123e+06	2.08608e+06	6.3698e+07	3.12273e+06	6.97688e+07	5.88709e+06	1.41137e+06	1.09367e+07	623757	1.99938e+06	1.00371e+07	5.41077e+06	4.09608e+06	2.24829e+07	1.01049e+07	4.57455e+06	5.49614e+06	3.20651e+07	3.20587e+07	3.24715e+07	5.12707e+06
M282T642	(6Z)-Octadecenoic acid	282.279	641.7	282.256	0.450263	C18H34O2	[M]+			C08363		593-39-5		BioDeepDB	2	pos	1.64622e+08	4.7349e+08	5.18924e+08	3.26462e+07	1.15317e+08	3.91481e+07	1.11446e+08	1.82668e+08	4.82988e+08	2.90941e+07	1.43819e+07	1.58417e+08	2.79901e+08	9.93893e+08	1.49618e+08	2.01372e+08	1.3812e+09	1.33156e+08	1.12788e+08	8.25187e+08	2.68198e+08	1.42317e+07	5.59358e+07	1.27755e+09	1.46297e+08	1.0517e+08	2.10628e+07	6.76567e+08	4.19222e+07	3.99381e+07	1.00977e+09	6.72166e+07	1.68407e+08
M272T251	17a-Estradiol	272.185	251.4	272.178	1.5199	C18H24O2	[M]+	Steroids and steroid derivatives	Estrane steroids	C02537	Lipid metabolism	57-91-0	HMDB0000429	BioDeepDB	2	pos	7.99845e+06	604700	6.33397e+06	1.74445e+06	1.12114e+07	1.95949e+06	1.23826e+06	167334	718976	75100.7	4.62499e+06	2.86165e+06	8.31779e+06	433846	4.38756e+06	1.67152e+06	151104	150613	9.48808e+06	1.02969e+06	1.1172e+07	1.0065e+07	4.76212e+06	585306	2.31817e+07	3.19576e+07	859040	1.05887e+07	563775	9.21888e+06	936953	1.15108e+07	1.46652e+06
M273T345	Androsterone	273.221	345.4	290.225	15.4966	C19H30O2	[M+H-H2O]+	Steroids and steroid derivatives	Androstane steroids	C00523	Lipid metabolism	53-41-8	HMDB0000031	BioDeepDB	2	pos	1.80288e+06	442599	1.02227e+06	9.79441e+06	1.11063e+08	3.89018e+06	509700	4.10935e+06	2.33761e+06	1.23593e+06	69894	3.95709e+06	2.46475e+06	5.58602e+06	2.91529e+06	7.05441e+06	3.71356e+06	3.43289e+06	2.22426e+06	5.29832e+06	338422	1.24195e+07	1.45049e+06	9.78677e+06	1.19596e+07	2.36521e+06	7.91423e+06	3.5288e+06	2.277e+07	7.8286e+06	8.42797e+06	124684	368865
M279T645	Alpha-Linolenic acid	279.232	644.8	278.225	1.51845	C18H30O2	[M+H]+	Fatty Acyls	Lineolic acids and derivatives	C06427	Lipid metabolism; Chemical structure transformation maps; Global and overview maps	463-40-1	HMDB0001388	BioDeepDB	2	pos	4.06791e+06	644562	2.74272e+06	1.32531e+06	3.13924e+06	1.41106e+06	101084	1.31876e+06	187509	9.9542e+06	511596	327897	793011	3.58686e+08	690357	862122	1.26142e+06	315503	736209	178808	3.21229e+06	311539	1.12744e+07	2.10165e+06	301179	539144	1.4656e+06	700842	2.33853e+07	3.42813e+06	1.9921e+06	873430	513834
M283T35	Oleic acid	283.264	34.7	282.256	2.87215	C18H34O2	[M+H]+	Fatty Acyls	Fatty acids and conjugates	C00712	Lipid metabolism; Chemical structure transformation maps; Aging	112-80-1	HMDB0000207	BioDeepDB	2	pos	3.56167e+06	468764	1.22461e+07	1.94467e+07	1.5249e+07	2.26176e+06	3.22094e+07	2.84903e+07	1.6371e+07	42526.8	30243.6	1.262e+07	3.22357e+07	3.8383e+07	9.34693e+06	6.81515e+06	5.4407e+07	3.47594e+06	7.72011e+06	6.03198e+06	2.32886e+07	100854	251781	4.51436e+06	9.47786e+07	274939	318013	9.27959e+06	9.92994e+07	1.18462e+07	1.84721e+06	5.43184e+06	3.28236e+06
M284T70	Guanosine	284.099	70.4	283.092	0.619503	C10H13N5O5	[M+H]+	Purine nucleosides		C00387	Membrane transport; Global and overview maps; Nucleotide metabolism	118-00-3	HMDB0000133	BioDeepDB	2	pos	5.00168e+07	1.42526e+07	2.26399e+07	2.15024e+07	2.53451e+06	2.13561e+07	8.51237e+06	8.73085e+07	5.2857e+06	1.24691e+07	5.03669e+06	2.00311e+07	7.32523e+06	1.07178e+06	2.98482e+07	5.70521e+06	2.40514e+07	1.08941e+07	3.45456e+07	2.04978e+07	2.4993e+07	2.79179e+07	2.5747e+07	1.77837e+07	1.19808e+07	7.77122e+06	5.41835e+07	1.29225e+07	1.00498e+07	2.97699e+07	3.74072e+07	2.57717e+07	1.34631e+07
M302T483	Sphinganine	302.305	483.5	301.298	0.582193	C18H39NO2	[M+H]+	Organonitrogen compounds	Amines	C00836	Lipid metabolism; Signal transduction; Global and overview maps	764-22-7	HMDB0000269	BioDeepDB	2	pos	4.01809e+08	2.56167e+08	3.1847e+08	3.71726e+09	9.57533e+06	5.17767e+07	8.44984e+08	1.36409e+09	1.6241e+08	1.01887e+09	3.09657e+08	1.07152e+09	5.68139e+08	9.3032e+08	8.13839e+08	9.44232e+08	4.96021e+08	6.40375e+08	1.00137e+09	3.61353e+08	2.35519e+07	4.31568e+07	2.08472e+08	9.96535e+08	3.3394e+08	4.40827e+07	2.88877e+08	3.64614e+08	1.69369e+08	4.63925e+08	5.55155e+08	1.70258e+08	1.71646e+08
M303T383	Hesperetin	303.086	382.7	302.079	0.580693	C16H14O6	[M+H]+	Flavonoids	O-methylated flavonoids	C01709	Biosynthesis of other secondary metabolites	520-33-2	HMDB0005782	BioDeepDB	2	pos	1.86719e+09	6.99386e+08	5.92327e+08	1.20119e+07	5.33607e+08	2.36176e+08	8.4985e+08	1.2603e+09	1.6082e+09	1.22473e+09	9.26829e+07	8.26257e+08	5.37221e+08	1.42799e+09	2.45851e+09	5.15781e+07	1.45066e+08	5.64108e+08	2.06583e+09	1.32181e+08	1.67166e+08	2.12365e+08	3.07769e+09	9.30987e+08	7.24243e+08	5.68621e+07	1.23416e+09	6.83565e+07	9.59756e+08	1.23169e+08	9.36642e+08	2.5531e+07	7.35994e+07
M287T347	Fisetin	287.055	347.4	286.048	0.961488	C15H10O6	[M+H]+			C10041		345909-34-4		BioDeepDB	2	pos	3.76525e+06	4.28342e+06	7.77978e+07	3.35354e+06	3.38983e+06	1.42342e+07	2.19215e+06	2.11688e+06	1.53107e+06	4.99228e+06	1.77048e+06	2.53276e+06	2.55327e+06	4.202e+06	2.00258e+06	6.51384e+06	2.79512e+06	1.49311e+07	1.94029e+07	5.97598e+07	1.19032e+07	3.4736e+06	1.05438e+07	7.60472e+06	6.27288e+06	9.15148e+06	1.8608e+07	2.91191e+07	2.16224e+07	3.84535e+07	2.41404e+06	3.3647e+06	1.35144e+06
M312T539	Aflatoxin B1	312.362	539.2	312.063	1.32647	C17H12O6	[M]+	Coumarins and derivatives	Furanocoumarins	C06800	Biosynthesis of other secondary metabolites; Global and overview maps; Xenobiotics biodegradation and metabolism; Cancer: specific types	1162-65-8	HMDB0006552	BioDeepDB	2	pos	6.31247e+07	1.52359e+08	1.86429e+08	1.33214e+08	5.47593e+07	1.02857e+07	8.08785e+07	6.62141e+07	2.11904e+08	1.39242e+07	1.12877e+07	1.39234e+07	7.36714e+06	1.59399e+08	1.40071e+07	5.48254e+07	2.13568e+08	1.10236e+07	5.06416e+07	1.15313e+08	5.55976e+06	5.48748e+07	1.32131e+08	1.57103e+08	1.42128e+08	1.54415e+07	3.44102e+07	1.18348e+08	4.12247e+07	6.16894e+07	3.1976e+07	1.06254e+07	1.72199e+08
M298T162	5'-Methylthioadenosine	298.097	161.6	297.09	0.925874	C11H15N5O3S	[M+H]+	5'-deoxyribonucleosides	5'-deoxy-5'-thionucleosides	C00170	Chemical structure transformation maps; Amino acid metabolism; Global and overview maps; Metabolism of terpenoids and polyketides	2457-80-9	HMDB0001173	BioDeepDB	2	pos	1.30427e+08	2.50582e+07	3.76029e+07	9.14198e+07	2.00183e+07	3.81395e+07	5.21914e+07	8.07643e+07	7.91642e+07	2.54195e+07	1.05579e+07	5.15599e+07	2.88504e+07	3.13996e+07	6.90871e+07	1.1756e+08	5.40766e+07	1.05215e+08	1.06713e+08	6.495e+07	4.50404e+07	4.68612e+06	5.82124e+07	7.85496e+07	4.55276e+07	6.97803e+07	1.07414e+08	1.71785e+06	6.6791e+07	2.92927e+07	1.12385e+08	2.2679e+07	1.82659e+08
M321T605	Pregnanediol	321.314	605.1	320.272	2.41782	C21H36O2	[M+H]+	Steroids and steroid derivatives	Pregnane steroids	C05484	Lipid metabolism; Global and overview maps	80-92-2	HMDB0004025	BioDeepDB	2	pos	3.04306e+08	5.37581e+07	5.22933e+07	3.61398e+07	1.4317e+08	1.91618e+08	8.30966e+07	4.92646e+07	2.81442e+06	2.93556e+08	2.29337e+06	8.44746e+06	5.32801e+07	3.16437e+08	1.54325e+08	1.74415e+07	5.15097e+08	3.20255e+07	8.88762e+07	2.5298e+08	5.51339e+07	2.05743e+07	1.40774e+07	8.36239e+07	6.02533e+07	2.22535e+07	5.83759e+07	1.52296e+07	1.12391e+08	8.77357e+07	4.66618e+07	5.68034e+06	7.84664e+06
M330T53_1	Cyclic AMP	330.058	53.2	329.053	5.38087	C10H12N5O6P	[M+H]+	Purine nucleotides	Cyclic purine nucleotides	C00575	Neurodegenerative disease; Substance dependence; Cellular community - eukaryotes; Immune system; Excretory system; Development and regeneration; Cancer: overview; Drug resistance: antineoplastic; Signal transduction; Cell growth and death; Nervous system; Digestive system; Environmental adaptation; Infectious disease: bacterial; Aging; Infectious disease: parasitic; Infectious disease: viral; Cir…	60-92-4	HMDB0000058	BioDeepDB	2	pos	6.7756e+07	8.3601e+07	4.41754e+06	7.60167e+06	1.88154e+06	2.42264e+07	2.38176e+06	5.94302e+07	7.00487e+07	6.75595e+06	1.57215e+07	1.13892e+08	1.39542e+07	3.93062e+06	9.80144e+06	2.89789e+06	1.26912e+07	1.19192e+08	4.33518e+06	2.95775e+07	2.29515e+07	853525	4.13382e+06	1.72099e+07	1.21528e+07	4.59678e+06	8.89634e+07	1.83434e+07	8.40678e+06	5.83232e+07	4.72467e+06	3.09512e+07	1.11354e+07
M361T544	Aldosterone	361.221	543.7	360.194	3.10213	C21H28O5	[M+H]+	Steroids and steroid derivatives	Hydroxysteroids	C01780	Excretory system; Endocrine system; Lipid metabolism; Target-based classification: Nuclear receptors; Global and overview maps	52-39-1	HMDB0000037	BioDeepDB	2	pos	1.26758e+06	1.41325e+06	4.95031e+06	7.82599e+06	2.47686e+06	2.97354e+06	7.10565e+06	1.35675e+06	5.01703e+06	1.75747e+06	4.0875e+06	3.73556e+06	3.30161e+06	1.29773e+07	5.09116e+06	6.84373e+06	1.49321e+06	2.16425e+06	2.36574e+06	1.86094e+06	7.33219e+06	5.25884e+06	7.42908e+06	2.3243e+06	1.70517e+06	1.62389e+06	1.38575e+06	9.70605e+06	4.68405e+06	3.25448e+06	1.51438e+06	8.97529e+06	1.28018e+06
M343T410	Sucrose	343.295	410	342.116	0.110365	C12H22O11	[M+H]+	Organooxygen compounds	Carbohydrates and carbohydrate conjugates	C00089	Membrane transport; Sensory system; Digestive system; Carbohydrate metabolism; Global and overview maps	57-50-1	HMDB0000258	BioDeepDB	2	pos	2.69336e+07	1.48762e+08	3.36433e+07	2.24999e+07	1.46723e+07	5.81258e+07	6.35081e+06	1.31577e+07	1.95645e+07	1.41954e+07	1.64593e+07	2.82429e+06	3.40006e+06	1.28253e+07	3.44651e+07	7.03867e+06	1.1509e+07	1.97732e+07	2.03689e+07	1.23879e+08	3.72541e+07	4.16554e+07	1.64429e+07	1.90322e+07	1.55771e+07	1.06308e+07	4.45288e+07	9.55613e+06	1.14164e+07	5.85818e+07	6.10732e+07	1.55222e+07	1.47376e+07
M346T483	Cyclic GMP	346.331	482.8	345.047	0.450088	C10H12N5O7P	[M+H]+	Purine nucleotides	Cyclic purine nucleotides	C00942	Circulatory system; Nervous system; Signal transduction; Sensory system; Endocrine system; Digestive system; Environmental adaptation; Nucleotide metabolism; Cellular community - eukaryotes; Immune system; Global and overview maps	7665-99-8	HMDB0001314	BioDeepDB	2	pos	1.63761e+07	2.67694e+07	906495	271140	1.06104e+06	1.11008e+07	1.61256e+07	785766	2.34391e+07	43034.6	1.25776e+07	6.39684e+07	2.58283e+07	1.11984e+06	1.4563e+07	3.77595e+07	1.95042e+07	4.95277e+06	1.7332e+07	3.04059e+07	524759	7.47165e+06	3.26958e+07	6.22556e+06	3.08361e+07	1.40426e+07	5.39735e+07	2.33191e+06	1.06289e+07	1.80272e+08	1.05211e+07	4.3741e+07	1.0313e+08
M376T514	Lithocholic acid	376.315	513.9	376.298	6.73341	C24H40O3	[M]+	Lipids and lipid-like molecules	Steroids and steroid derivatives	C03990	Lipid metabolism; Digestive system	434-13-9	HMDB0000761	BioDeepDB	2	pos	1.59733e+07	7.2691e+06	2.72597e+07	1.32182e+07	1.05792e+07	2.21842e+07	3.42343e+07	3.52249e+07	1.65449e+07	5.8277e+07	9.60666e+06	8.04468e+07	2.76249e+06	2.09072e+06	1.8174e+07	9.23202e+06	6.58614e+06	3.19278e+06	2.73528e+07	2.31443e+07	1.3027e+06	1.57709e+06	5.58964e+06	3.66566e+07	5.52387e+07	8.89359e+07	8.87385e+06	9.94843e+06	9.11676e+07	4.1871e+07	2.40945e+07	1.96302e+07	5.60688e+06
M375T487_2	Ursodeoxycholic acid	375.289	486.9	392.293	9.41675	C24H40O4	[M+H-H2O]+	Steroids and steroid derivatives	Bile acids, alcohols and derivatives	C07880	Lipid metabolism	128-13-2	HMDB0000946	BioDeepDB	2	pos	1.31806e+09	3.27172e+09	1.20515e+09	7.58588e+08	3.64269e+09	6.7943e+08	9.212e+08	1.06862e+09	1.27145e+09	1.63987e+10	2.14171e+09	9.26246e+08	1.7314e+09	5.50272e+08	8.78192e+08	9.989e+08	4.19329e+09	1.12723e+09	1.23137e+09	2.58465e+09	3.08173e+09	6.23691e+08	2.35314e+09	3.20087e+09	3.19742e+09	1.99288e+09	2.46016e+09	8.67878e+09	8.37986e+08	5.31897e+08	2.9239e+09	3.29291e+08	8.73677e+08
M385T619_2	7-Dehydrocholesterol	385.353	619.3	384.339	16.3487	C27H44O	[M+H]+	Steroids and steroid derivatives	Cholestane steroids	C01164	Lipid metabolism; Global and overview maps; Metabolism of terpenoids and polyketides	434-16-2	HMDB0000032	BioDeepDB	2	pos	158106	717319	2.10913e+07	102032	2.15229e+07	3.8258e+07	8.95394e+06	9.19047e+06	812186	7.26888e+07	720939	1.50201e+07	7.54102e+06	5.64054e+07	6.44844e+07	2.35109e+06	6.65951e+06	2.00255e+07	2.11473e+07	5.64802e+07	1.68213e+07	1.9622e+07	187059	3.39225e+07	2.58865e+07	3.68902e+07	814294	1.46128e+07	2.12649e+07	102929	3.82102e+07	2.584e+06	2.19837e+06
M391T561	S-Hexyl-glutathione	391.283	561.4	391.178	1.81753	C16H29N3O6S	[M]+			C02886		24425-56-7		BioDeepDB	2	pos	6.02826e+06	523452	2.758e+06	2.97758e+06	4.14262e+07	2.71493e+07	4.70572e+06	687949	6.98362e+07	7.98079e+06	2.18925e+07	1.38198e+06	1.12648e+06	69318.6	7.17879e+07	1.02494e+06	875104	3.06625e+06	8.91356e+07	1.49315e+06	1.12017e+06	2.27111e+06	1.19761e+08	8.10483e+06	1.08865e+06	8.48605e+06	8.82427e+06	2.27183e+07	1.3089e+06	9.83495e+07	539955	1.14545e+07	503252
M391T479_1	Adenosine 5'-phosphate disodium	391.284	479.3	391.027	1.2198	C10H12N5O7P. 2Na	[M]+					4578-31-8		BioDeepDB	2	pos	1.57974e+09	1.54686e+07	2.76901e+08	2.74453e+07	1.32842e+09	3.25536e+09	4.36553e+07	1.83428e+07	2.05731e+09	7.36398e+07	2.02501e+08	1.28207e+07	1.03933e+07	3.57578e+06	1.50091e+09	9.45691e+06	8.1184e+06	2.83006e+07	2.7251e+09	1.38063e+07	1.03919e+07	3.10642e+08	2.99e+09	4.41195e+08	1.00995e+07	7.87257e+07	1.15116e+09	4.75039e+08	1.26944e+07	1.80061e+09	2.39254e+08	9.18133e+08	4.91359e+06
M415T462	Sodium deoxycholate	415.21	462.3	414.275	0.42983	C24H39O4. Na	[M+H]+			C11171		302-95-4		BioDeepDB	2	pos	1.86102e+06	6.65935e+07	2.36109e+06	6.14994e+06	2.02645e+06	2.31406e+06	3.82293e+08	909997	2.02252e+08	4.57188e+06	2.61004e+08	1.66685e+09	2.7027e+08	9.12648e+07	2.3649e+08	4.16503e+07	3.70014e+07	2.60773e+07	1.89818e+07	3.43277e+07	1.6799e+08	4.74085e+06	3.92392e+07	1.25452e+08	3.67025e+07	1.52215e+07	2.76858e+07	5.98322e+07	1.85538e+07	2.77615e+08	5.18002e+06	8.77866e+07	6.5929e+07
M398T455	S-Adenosylmethionine	398.241	455.4	398.137	0.304187	C15H22N6O5S	[M]+			C00019	Biosynthesis of other secondary metabolites; Metabolism of terpenoids and polyketides; Amino acid metabolism; Folding, sorting and degradation; Chemical structure transformation maps; Global and overview maps	17176-17-9		BioDeepDB	2	pos	3.91176e+06	7.01761e+06	8.08613e+06	1.4909e+06	303301	5.21586e+07	2.01395e+07	969548	1.27308e+07	4.98989e+07	4.19296e+07	6.58558e+07	126505	8.72908e+07	6.47941e+07	3.56477e+06	3.18231e+07	2.31505e+06	6.83667e+07	6.30571e+07	1.24317e+07	1.26249e+07	3.94077e+07	2.27948e+07	4.60536e+06	2.66619e+07	2.04158e+07	5.82694e+07	191473	2.53985e+07	117616	2.18539e+07	1.89075e+07
M430T301	alpha-Tocopherol	430.244	300.9	430.381	3.74945	C29H50O2	[M]+	Prenol lipids	Quinone and hydroquinone lipids	C02477	Metabolism of cofactors and vitamins; Cell growth and death; Digestive system; Chemical structure transformation maps; Global and overview maps	59-02-9	HMDB0001893	BioDeepDB	2	pos	3.48737e+06	2.66661e+06	7.57993e+06	409781	3.75697e+06	1.17678e+06	1.40106e+06	310551	516729	1.52648e+06	969455	1.68912e+06	1.23878e+06	607769	1.36128e+06	3.5779e+06	2.18493e+06	1.02017e+06	1.06223e+06	897207	3.29523e+06	1.48453e+06	7.40545e+06	9.94979e+06	5.41239e+06	793306	866146	591559	753111	493819	839724	2.37372e+06	1.16381e+06
M427T573	Lanosterin	427.359	573.2	426.386	4.89205	C30H50O	[M+H]+	Prenol lipids	Triterpenoids	C01724	Lipid metabolism; Global and overview maps	79-63-0	HMDB0001251	BioDeepDB	2	pos	1.13217e+08	2.17334e+08	6.74767e+07	5.14841e+07	6.34696e+07	5.12638e+08	6.37723e+07	6.55311e+07	6.93378e+07	2.09313e+08	5.61696e+07	4.20789e+07	2.4862e+08	3.35358e+07	1.50422e+08	7.12748e+07	1.35404e+08	3.13296e+07	1.31152e+08	1.43917e+08	1.1224e+08	1.15206e+08	1.072e+08	1.50745e+08	2.83718e+08	9.83791e+07	1.0886e+08	1.37845e+08	9.79534e+07	1.08334e+08	2.48938e+07	2.14053e+08	5.52001e+07
M432T462_1	Genistin	432.236	462.3	432.106	3.69152	C21H20O10	[M]+	Isoflavonoids	Isoflavonoid O-glycosides	C09126	Biosynthesis of other secondary metabolites	529-59-9	HMDB0033988	BioDeepDB	2	pos	3.73346e+06	316117	1.74491e+07	426828	1.18409e+08	4.64085e+07	2.98453e+06	6.09633e+06	2.39182e+06	9.67621e+07	1.79096e+08	1.09961e+08	1.0999e+08	2.09523e+06	5.75482e+07	1.36315e+08	7.59308e+07	4.8307e+07	1.09455e+07	1.28306e+08	3.72105e+07	1.05987e+08	6.70563e+07	3.98895e+07	2.4367e+08	1.36032e+08	6.55732e+07	7.85161e+07	1.02856e+06	2.80866e+06	5.37271e+07	2.73374e+07	1.58288e+07
M583T436_1	Biliverdin	583.252	436.1	582.248	5.61409	C33H34N4O6	[M+H]+	Tetrapyrroles and derivatives	Bilirubins	C00500	Metabolism of cofactors and vitamins; Global and overview maps	114-25-0	HMDB0001008	BioDeepDB	2	pos	1.42138e+07	1.15963e+07	3.86578e+06	929993	2.79935e+07	4.63632e+07	5.70752e+06	4.64522e+06	4.07356e+06	1.40316e+07	1.09401e+07	3.15108e+07	683874	9.48619e+07	6.9104e+07	1.52078e+06	3.43671e+07	301250	6.69656e+07	3.63337e+07	3.28174e+06	1.27687e+07	1.17975e+07	1.00543e+07	821367	6.4003e+06	2.80151e+06	4.65309e+07	588971	1.16381e+07	2.19121e+06	1.83044e+07	6.80314e+06
M102T647	Ethylmethylacetic acid	102.128	647.1	102.068	3.47655	C5H10O2	[M]+	Fatty Acyls	Fatty acids and conjugates	C18319	Digestive system	116-53-0	HMDB0002176	BioDeepDB	2	pos	1.07098e+09	9.38915e+07	1.21355e+09	1.81612e+09	8.33803e+08	9.11197e+08	4.19678e+08	5.06887e+08	1.1881e+08	6.93113e+08	8.90603e+08	2.76363e+08	5.69485e+08	3.43051e+08	1.47679e+08	1.38868e+08	1.04617e+09	3.00565e+08	1.59875e+08	4.94837e+08	7.52904e+08	2.34398e+08	1.29886e+08	1.03519e+09	8.20383e+08	1.20857e+08	6.20868e+08	7.51497e+08	9.86041e+08	1.40289e+09	2.92687e+08	1.04486e+08	4.5486e+08
M112T41_2	Histamine	112.087	41.1	111.08	0	C5H9N3	[M+H]+	Organonitrogen compounds	Amines	C00388	Nervous system; Sensory system; Digestive system; Target-based classification: G protein-coupled receptors; Signaling molecules and interaction; Amino acid metabolism; Immune disease; Chemical structure transformation maps; Immune system; Global and overview maps	51-45-6	HMDB0000870	BioDeepDB	2	pos	6.15097e+07	8.42721e+07	4.84508e+08	8.88326e+07	5.8872e+07	3.95146e+07	8.70843e+07	1.56198e+08	8.79302e+07	9.27394e+07	6.0407e+08	9.57618e+07	9.44037e+07	9.53719e+07	5.70449e+07	1.10651e+08	1.52714e+08	2.44497e+08	6.41414e+07	7.31559e+07	9.21527e+07	2.72307e+08	5.08887e+07	6.26046e+07	5.24211e+07	5.25531e+07	1.63504e+08	1.83297e+08	8.66217e+07	3.3986e+08	2.01632e+08	1.73599e+08	5.1786e+07
M116T50	L-Proline	116.07	49.7	115.063	2.37787	C5H9NO2	[M+H]+	Carboxylic acids and derivatives	Amino acids, peptides, and analogues	C00148	Cancer: overview; Membrane transport; Digestive system; Biosynthesis of other secondary metabolites; Translation; Amino acid metabolism; Global and overview maps	147-85-3	HMDB0000162	BioDeepDB	2	pos	8.55486e+08	4.80862e+08	4.47308e+08	6.59521e+09	1.52081e+09	3.3856e+09	1.22614e+08	3.81526e+08	1.28547e+08	8.10773e+08	2.39495e+07	1.2799e+08	6.47766e+08	3.19152e+07	3.72754e+08	4.39348e+08	2.5252e+08	2.73707e+08	8.5846e+08	2.67172e+08	9.59864e+08	3.18705e+08	2.40609e+08	1.49206e+09	2.3469e+09	4.35945e+08	6.89852e+08	5.19136e+08	8.43882e+08	1.11132e+09	2.12692e+08	1.05947e+08	3.63979e+08
M117T91	Guanidoacetic acid	117.055	90.8	117.054	6.83442	C3H7N3O2	[M]+	Carboxylic acids and derivatives	Amino acids, peptides, and analogues	C00581	Amino acid metabolism; Global and overview maps	352-97-6	HMDB0000128	BioDeepDB	2	pos	9.21165e+06	8.47538e+06	9.17807e+06	9.3521e+06	9.17305e+06	8.92094e+06	8.89879e+06	9.95196e+06	9.00356e+06	9.20674e+06	9.19775e+06	8.93941e+06	9.34385e+06	9.25178e+06	9.29597e+06	9.55814e+06	8.99978e+06	8.55908e+06	8.84668e+06	8.81929e+06	9.52482e+06	9.26678e+06	8.6312e+06	8.93473e+06	9.14086e+06	9.16971e+06	9.25133e+06	8.83339e+06	1.1509e+07	8.99491e+06	9.33508e+06	9.61199e+06	9.43767e+06
M118T51	L-Valine	118.086	50.9	117.079	0.643598	C5H11NO2	[M+H]+	Carboxylic acids and derivatives	Amino acids, peptides, and analogues	C00183	Cancer: overview; Metabolism of cofactors and vitamins; Metabolism of other amino acids; Membrane transport; Digestive system; Biosynthesis of other secondary metabolites; Translation; Amino acid metabolism; Chemical structure transformation maps; Global and overview maps	72-18-4	HMDB0000883	BioDeepDB	2	pos	2.08425e+10	6.14839e+10	5.21404e+09	1.80778e+10	3.99846e+10	5.17925e+10	1.12048e+10	2.62362e+10	8.67196e+09	4.86576e+09	1.15254e+11	1.35242e+10	1.21936e+10	4.83894e+10	3.63604e+09	1.86877e+10	5.13774e+09	3.61644e+09	3.93849e+09	2.1434e+10	7.17676e+09	5.51202e+09	2.66909e+09	2.15569e+10	5.76567e+09	5.0636e+09	3.31126e+09	8.89006e+09	5.94184e+10	4.30215e+09	2.21269e+10	2.19051e+10	1.37865e+10
M122T109	Benzamide	122.058	109	121.053	18.8435	C7H7NO	[M+H]+	Benzene and substituted derivatives	Benzoic acids and derivatives	C09815	Xenobiotics biodegradation and metabolism; Global and overview maps	55-21-0	HMDB0004461	BioDeepDB	2	pos	6.93275e+07	1.32771e+08	1.0846e+08	4.10651e+07	1.96651e+08	1.4017e+08	9.18331e+07	7.23563e+07	4.87567e+07	6.06472e+07	4.42617e+07	8.98842e+07	5.93685e+06	1.66576e+07	3.20978e+07	6.24612e+07	1.28238e+08	1.07769e+08	4.05739e+07	2.74336e+07	7.67977e+07	4.29413e+07	4.37498e+07	9.39247e+07	4.43794e+07	5.41211e+07	3.3468e+07	9.42109e+06	1.77688e+07	1.28151e+08	6.46974e+07	8.91998e+07	3.97452e+07
M122T153	Phenylethylamine	122.097	153.5	121.089	0.819024	C8H11N	[M+H]+	Benzene and substituted derivatives	Phenethylamines	C05332	Amino acid metabolism; Global and overview maps	64-04-0	HMDB0012275	BioDeepDB	2	pos	2.27312e+09	2.94498e+08	3.91447e+06	1.97209e+08	1.37898e+08	7.29209e+08	4.33986e+08	196950	1.02185e+06	4.43702e+07	8.03924e+08	1.47012e+08	4.68169e+07	9.60751e+07	6.77391e+06	1.79711e+07	1.17785e+08	2.52925e+08	203250	4.02143e+06	681750	549874	236118	8.39891e+07	4.26359e+06	1.30301e+09	1.06053e+06	424561	2.57019e+08	3.04021e+06	2.39876e+06	1.01219e+08	3.85581e+07
M130T53	(2E)-Decenoyl-ACP	130.086	52.8	129.079	0	C6H11NO2	[M+H]+	Carboxylic acids and derivatives	Amino acids, peptides, and analogues	C03969		52-52-8	HMDB0062225	BioDeepDB	2	pos	4.64272e+08	2.90848e+08	8.14148e+07	3.04726e+08	4.96417e+07	5.09979e+08	8.9388e+07	1.76134e+09	5.09577e+08	2.69773e+08	7.44637e+07	3.30709e+08	2.69775e+08	1.28978e+08	8.22107e+08	1.0254e+09	2.82244e+09	6.69997e+08	8.66343e+08	1.00926e+09	1.68177e+09	3.36786e+08	5.26994e+08	1.40855e+09	2.17309e+09	5.24571e+08	1.51185e+09	1.59308e+09	4.74447e+08	3.76713e+09	1.97393e+09	2.37897e+08	8.59302e+08
M131T49_2	N-Acetylputrescine	131.118	49.4	130.111	0	C6H14N2O	[M+H]+	Carboximidic acids and derivatives	Carboximidic acids	C02714	Amino acid metabolism; Global and overview maps	18233-70-0/5699-41-2	HMDB0002064	BioDeepDB	2	pos	5.60707e+07	4.91631e+07	9.81829e+06	4.83527e+08	1.33143e+08	6.17573e+07	8.17688e+08	2.41397e+08	1.07528e+09	5.24993e+08	9.44487e+08	3.71616e+09	2.31211e+09	2.32047e+08	2.28421e+09	1.48527e+09	2.58617e+09	1.16202e+08	1.59494e+08	2.42987e+09	7.61979e+07	1.28661e+08	3.64454e+06	6.80521e+07	8.51251e+08	5.44463e+08	5.60606e+08	4.15412e+09	3.14544e+08	3.37594e+09	4.22957e+07	2.31481e+09	2.2915e+09
M131T43	Agmatine	131.129	43	130.122	0.945632	C5H14N4	[M+H]+	Organonitrogen compounds	Guanidines	C00179	Amino acid metabolism; Global and overview maps	306-60-5	HMDB0001432	mzCloud	2	pos	1.9202e+07	1.65429e+07	2.20242e+06	4.68363e+06	2.16891e+06	6.71443e+06	812355	2.92259e+06	2.15086e+06	2.39232e+06	916360	1.19307e+06	632402	860965	1.07524e+07	644944	1.03905e+07	597258	5.96337e+06	1.31238e+07	4.19175e+06	5.61868e+06	9.43388e+06	3.58871e+06	1.44297e+07	1.56022e+07	1.22677e+07	5.62615e+06	3.10176e+06	5.55288e+06	5.22076e+06	1.4762e+06	3.36972e+06
M132T48_1	5-Aminolevulinic acid	132.066	48.4	131.058	0.757199	C5H9NO3	[M+H]+	Carboxylic acids and derivatives	Amino acids, peptides, and analogues	C00430	Metabolism of cofactors and vitamins; Membrane transport; Amino acid metabolism; Chemical structure transformation maps; Global and overview maps	106-60-5	HMDB0001149	BioDeepDB	2	pos	5.54108e+07	2.45976e+08	2.6616e+08	2.0253e+08	1.18787e+08	1.66396e+08	1.1651e+08	1.1712e+08	1.19215e+08	2.54403e+08	5.46824e+07	5.1248e+07	1.42796e+07	4.24927e+07	1.94263e+07	1.38093e+07	5.34884e+07	1.7432e+07	1.824e+08	7.03482e+07	3.21538e+08	1.45878e+08	8.79303e+08	8.97403e+07	1.30742e+08	2.69403e+07	2.87236e+07	2.46679e+07	1.65617e+08	1.5075e+08	1.53599e+08	2.48759e+08	3.72758e+07
M134T48_1	L-Aspartic acid	134.045	48.3	133.037	0	C4H7NO4	[M+H]+	Carboxylic acids and derivatives	Amino acids, peptides, and analogues	C00049	Metabolism of cofactors and vitamins; Metabolism of other amino acids; Chemical structure transformation maps; Membrane transport; Signal transduction; Biosynthesis of other secondary metabolites; Signaling molecules and interaction; Translation; Amino acid metabolism; Energy metabolism; Cell motility; Global and overview maps	1783-96-6	HMDB0006483	BioDeepDB	2	pos	5.95251e+06	5.25289e+06	9.75291e+06	4.5758e+06	4.60045e+06	2.21844e+07	1.92784e+07	1.5014e+07	8.87102e+06	8.05903e+06	3.22346e+07	2.24871e+07	7.6571e+06	5.00018e+07	5.63953e+07	8.65841e+06	8.70692e+07	7.32913e+06	2.82949e+07	2.53423e+07	4.37335e+07	2.41834e+07	7.64081e+06	2.04432e+07	1.45794e+07	6.62738e+07	8.62322e+06	1.23993e+07	4.89723e+07	8.89912e+06	1.55901e+07	1.67873e+07	1.46071e+07
M137T85	Phenelzine	137.107	85	136.1	0.729355	C8H12N2	[M+H]+	Benzene and substituted derivatives		C07430		51-71-8	HMDB0014918	BioDeepDB	2	pos	1.29059e+07	7.45626e+07	459505	1.84519e+06	4.14617e+06	8.31171e+06	4.91867e+06	9.84943e+06	4.5366e+06	5.849e+06	556664	6.91427e+06	260426	706287	4.39033e+06	194012	2.61666e+06	1.16978e+07	3.70828e+06	1.27514e+06	1.4238e+07	371030	2.77701e+07	7.64662e+06	2.28015e+06	927030	5.54938e+06	1.28268e+06	199509	1.04932e+07	3.30846e+06	615532	1.85418e+06
M139T52	Urocanic acid	139.05	52.1	138.043	0.546566	C6H6N2O2	[M+H]+	Azoles	Imidazoles	C00785	Amino acid metabolism; Global and overview maps	104-98-3	HMDB0000301	BioDeepDB	2	pos	5.94631e+07	1.0641e+08	5.46788e+06	1.68012e+06	2.18081e+06	7.02291e+07	3.47304e+07	3.80118e+07	2.82407e+07	2.46484e+08	1.40534e+08	3.3475e+07	2.42659e+07	5.04421e+07	8.25383e+07	1.06027e+08	8.91364e+07	8.44797e+07	9.19665e+07	5.81856e+07	3.87891e+07	3.0689e+07	6.6443e+07	6.91162e+07	2.04956e+07	2.12284e+08	1.02455e+08	1.57662e+08	2.1724e+07	2.1908e+07	4.41462e+06	4.55297e+06	5.12731e+07
M138T341	Pentylenetetrazole	138.091	341.4	138.09	0.367764	C6H10N4	[M]+			C13692		54-95-5		BioDeepDB	2	pos	1.45134e+06	2.42807e+07	3.6496e+06	1.32872e+06	2.55366e+06	1.09286e+07	1.3816e+06	375265	1.39826e+06	1.10279e+06	1.76788e+06	1.16563e+06	831866	3.00212e+07	4.49095e+07	829424	2.47429e+06	8.62661e+06	2.54543e+06	4.42468e+06	1.01639e+06	846304	1.38489e+06	1.6891e+06	433990	1.13967e+06	1.90231e+06	3.14272e+06	5.81489e+07	4.2841e+06	1.24256e+06	2.73162e+07	1.26923e+07
M161T49	D-Alanyl-D-alanine	161.092	49.1	160.085	1.86229	C6H12N2O3	[M+H]+	Carboxylic acids and derivatives	Amino acids, peptides, and analogues	C00993	Glycan biosynthesis and metabolism; Global and overview maps; Drug resistance: antimicrobial	923-16-0	HMDB0003459	BioDeepDB	2	pos	1.63273e+08	1.55724e+08	3.73445e+07	1.38734e+08	1.37109e+08	1.47027e+08	1.40468e+08	1.58061e+08	1.43418e+08	1.39934e+08	1.3747e+08	1.38175e+08	1.54116e+08	3.9834e+07	1.40371e+08	1.47853e+08	1.35852e+08	1.40645e+08	1.23089e+08	1.37838e+08	1.51095e+08	1.58547e+08	1.40278e+08	1.30667e+08	3.52446e+07	1.40306e+08	1.5466e+08	1.32289e+08	1.47463e+08	1.36248e+08	1.38594e+08	1.30156e+08	1.43249e+08
M144T86	N-methyl-L-glutamic Acid	144.066	85.6	161.069	29.3894	C6H11NO4	[M+H-H2O]+	Carboxylic acids and derivatives	Amino acids, peptides, and analogues	C01046	Energy metabolism; Global and overview maps	35989-16-3/NA	HMDB0062660	MoNA	2	pos	7.99032e+06	1.89164e+07	3.45268e+07	6.46684e+06	1.50274e+07	5.989e+06	2.08334e+07	4.52293e+07	3.65806e+07	1.30237e+07	2.77143e+06	2.41335e+07	1.45278e+07	5.18406e+07	1.58506e+07	8.51011e+06	7.0914e+07	2.88803e+07	4.09667e+07	5.96559e+06	1.83566e+07	1.44778e+07	1.7417e+07	7.27656e+06	1.36954e+07	3.8117e+07	2.82386e+07	1.19724e+08	1.2138e+07	1.28535e+07	5.56988e+07	1.01421e+07	3.80289e+07
M146T49	Acetylcholine	146.118	49.1	146.118	0.684381	C7H16NO2	[M+H]+	Organonitrogen compounds	Quaternary ammonium salts	C01996	Nervous system; Signal transduction; Sensory system; Endocrine system; Digestive system; Lipid metabolism; Neurodegenerative disease; Signaling molecules and interaction; Substance dependence; Cell motility	51-84-3	HMDB0000895	BioDeepDB	2	pos	4.57323e+08	1.41888e+09	3.45685e+08	1.1916e+07	2.29604e+08	2.63373e+09	2.53101e+08	7.58782e+08	1.05047e+08	2.15454e+09	1.01373e+09	5.48455e+08	6.30472e+08	7.44357e+08	1.62422e+09	4.93119e+08	7.11453e+08	1.71288e+08	2.68535e+09	2.88854e+09	2.12264e+09	1.19652e+09	1.70028e+09	1.63747e+09	3.05013e+09	1.7488e+09	1.32807e+09	9.84776e+08	1.00329e+09	8.19047e+08	7.96184e+08	6.84428e+08	1.2406e+09
M150T70_2	L-Methionine	150.059	70	149.051	1.33281	C5H11NO2S	[M+H]+	Carboxylic acids and derivatives	Amino acids, peptides, and analogues	C00073	Cancer: overview; Drug resistance: antineoplastic; Digestive system; Biosynthesis of other secondary metabolites; Translation; Amino acid metabolism; Chemical structure transformation maps; Global and overview maps	63-68-3	HMDB0000696	BioDeepDB	2	pos	2.49364e+09	4.63148e+08	2.08617e+09	1.4489e+09	2.91997e+09	2.44255e+09	4.61248e+08	4.6953e+08	5.26362e+08	1.61914e+09	1.35777e+09	6.53393e+08	3.83564e+08	6.76189e+08	7.94625e+08	1.19421e+08	1.3652e+09	5.01777e+08	1.27195e+09	7.36328e+08	1.46769e+09	5.36178e+08	5.19738e+08	5.61763e+08	1.15976e+09	9.21868e+08	9.69761e+08	3.20543e+08	5.29982e+08	2.91955e+09	1.25134e+09	6.26019e+08	1.17402e+09
M152T78	N-Methyltyramine	152.107	78.2	151.1	0	C9H13NO	[M+H]+	Benzene and substituted derivatives	Phenethylamines	C02442	Amino acid metabolism; Global and overview maps	370-98-9	HMDB0003633	BioDeepDB	2	pos	5.79699e+06	3.32926e+06	2.51037e+08	2.63271e+06	4.13615e+07	2.47082e+07	3.30441e+06	663333	5.49439e+06	3.20145e+06	4.06523e+06	1.19562e+08	3.55549e+08	3.6283e+06	2.33367e+07	2.94561e+06	8.53931e+07	4.3902e+06	7.5789e+06	6.90017e+07	7.00977e+06	5.20017e+06	3.08017e+06	1.01446e+07	2.68285e+06	1.34623e+07	2.84208e+06	4.22762e+06	1.98754e+07	5.95849e+06	3.88619e+06	2.06383e+07	3.22436e+06
M152T70	Guanine	152.056	70.3	151.049	4.44573	C5H5N5O	[M+H]+	Imidazopyrimidines	Purines and purine derivatives	C00242	Global and overview maps; Nucleotide metabolism	73-40-5	HMDB0000132	BioDeepDB	2	pos	1.845e+08	1.23471e+07	7.34357e+07	4.65433e+07	1.31509e+08	1.08885e+08	5.07961e+07	4.31949e+07	1.70412e+08	4.96308e+08	8.13465e+07	3.906e+08	1.73293e+08	5.99156e+08	4.00315e+08	1.78244e+08	2.34831e+07	2.50862e+08	1.03256e+07	4.43458e+08	1.71184e+08	2.35197e+08	1.46147e+07	5.7687e+07	9.84104e+07	3.53014e+08	1.88282e+07	1.25543e+07	6.25848e+07	5.0547e+07	4.05009e+07	2.10734e+07	2.08003e+08
M166T70_2	Hordenine	166.121	69.9	165.115	10.8355	C10H15NO	[M+H]+	Benzene and substituted derivatives	Phenethylamines	C06199	Amino acid metabolism; Global and overview maps	539-15-1/NA	HMDB0004366	BioDeepDB	2	pos	1.14478e+07	5.69724e+06	2.80759e+07	2.28104e+07	3.43251e+07	3.20016e+07	2.41465e+07	4.30488e+07	2.04512e+07	2.67341e+07	2.09879e+07	6.85267e+07	2.41186e+07	4.18422e+07	2.66852e+07	8.80527e+06	9.23819e+06	1.73368e+07	1.20114e+07	2.62339e+07	2.36813e+07	2.99749e+07	3.74358e+06	5.20344e+06	9.45806e+06	1.14071e+07	2.06776e+07	7.35991e+06	2.48558e+07	8.68179e+07	3.98738e+06	1.62929e+07	2.01596e+07
M174T280	N-Acetylleucine	174.113	280	173.105	0.574341	C8H15NO3	[M+H]+	Carboxylic acids and derivatives	Amino acids, peptides, and analogues	C02710		1188-21-2	HMDB0011756	BioDeepDB	2	pos	4.13048e+07	6.62496e+07	1.24388e+08	2.54901e+07	4.79891e+07	3.33084e+08	2.56104e+07	3.85947e+07	4.85028e+07	2.84911e+07	1.8032e+07	3.48917e+07	7.66461e+07	1.297e+08	8.869e+07	1.79025e+07	6.82895e+07	3.22582e+07	4.97529e+07	1.99752e+08	8.84369e+07	1.9496e+08	1.0184e+08	8.69668e+07	8.9902e+07	4.62944e+07	2.29659e+07	4.80668e+08	3.838e+07	1.06328e+08	8.01234e+07	8.5375e+06	1.49195e+07
M175T183	Demethylated antipyrine	175.087	183.3	174.079	0	C10H10N2O	[M+H]+	Azoles	Pyrazoles	C13008		89-25-8	HMDB0006240	BioDeepDB	2	pos	938461	8.89035e+06	1.41967e+06	5.37855e+07	1.51862e+07	6.79797e+06	1.71551e+07	54400.4	8.98676e+07	181930	7.07431e+07	4.45244e+06	1.01201e+08	389970	3.1385e+07	43953.7	8.44214e+06	4.63572e+07	38700.4	84775	465827	4.0452e+07	8.44003e+06	367333	248457	103892	210966	9.08103e+06	2.90339e+07	448141	2.47416e+06	2.43488e+07	1.72146e+07
M176T48	Citrulline	176.103	48.4	175.096	0.567849	C6H13N3O3	[M+H]+	Carboxylic acids and derivatives	Amino acids, peptides, and analogues	C00327	Amino acid metabolism; Biosynthesis of other secondary metabolites; Global and overview maps	372-75-8	HMDB0000904	BioDeepDB	2	pos	1.48367e+08	1.30215e+08	1.37579e+08	5.42623e+08	1.83134e+07	2.45045e+08	3.19879e+07	1.75509e+08	3.17317e+07	1.50178e+08	1.03339e+08	7.16461e+07	9.05952e+07	5.3971e+08	2.24573e+08	1.6451e+08	1.01049e+08	6.90436e+07	2.16143e+08	2.88973e+08	1.35553e+08	1.80372e+08	1.08496e+08	1.99148e+08	1.9485e+08	8.1882e+07	4.33719e+07	4.50605e+08	9.54803e+07	2.39171e+08	1.8542e+08	7.40168e+07	4.89907e+07
M180T357	Metanephrine	180.102	357.5	197.105	23.5089	C10H15NO3	[M+H-H2O]+	Phenols	Methoxyphenols	C05588	Amino acid metabolism; Global and overview maps	5001-33-2	HMDB0004063	BioDeepDB	2	pos	1.20415e+07	7.25099e+06	9.3539e+06	6.17618e+06	2.88341e+06	8.28651e+06	2.37303e+07	4.09401e+07	1.18644e+07	7.24328e+06	1.72578e+07	4.26428e+07	1.19321e+07	7.61497e+07	2.64479e+07	1.59889e+07	1.36324e+07	9.48248e+06	1.61262e+07	2.08307e+07	1.96114e+06	1.15818e+08	2.49404e+07	5.56206e+06	1.44613e+07	1.41514e+07	4.21515e+07	1.73702e+07	6.45595e+07	6.84354e+07	2.78748e+06	1.54699e+08	3.63219e+07
M188T43	N1-Acetylspermidine	188.176	43.4	187.168	0.658958	C9H21N3O	[M+H]+	Carboximidic acids and derivatives	Carboximidic acids	C00612		14278-49-0	HMDB0001276	BioDeepDB	2	pos	9.07771e+08	9.63362e+08	1.08791e+08	1.06318e+08	1.17401e+08	3.07418e+08	3.43259e+08	4.19284e+08	9.92993e+07	4.04148e+08	8.92852e+07	2.49848e+08	1.66072e+08	2.92215e+08	9.38198e+08	9.17839e+07	5.88689e+08	7.6372e+07	8.45652e+08	1.11937e+09	7.64354e+08	2.57234e+08	2.2009e+09	4.79534e+08	3.14395e+08	1.78148e+09	1.05458e+08	4.64011e+08	4.4136e+08	8.0659e+08	5.82907e+08	1.89471e+08	2.97047e+08
M196T136	Geranyl acetate	196.144	135.9	196.146	9.17691	C12H20O2	[M]+	Fatty Acyls	Fatty alcohol esters	C09861		105-87-3	HMDB0035157	BioDeepDB	2	pos	9.54068e+07	6.98621e+07	3.35064e+07	1.14241e+07	2.04186e+07	6.13488e+07	4.1033e+07	5.59565e+07	2.88388e+07	1.15029e+08	2.57231e+07	6.56685e+07	8.57375e+07	1.57225e+08	1.31369e+08	3.44909e+08	1.97464e+08	7.18254e+07	8.69684e+07	1.29222e+09	2.15065e+08	1.17221e+08	1.35541e+08	1.48227e+08	2.4634e+08	8.32407e+07	3.93625e+08	3.58501e+08	1.51012e+08	1.07966e+08	8.57368e+08	3.48206e+07	4.01029e+07
M198T49_2	N-Acetylhistidine	198.087	48.9	197.08	2.40299	C8H11N3O3	[M+H]+	Carboxylic acids and derivatives	Amino acids, peptides, and analogues	C02997		2497-02-1	HMDB0032055	BioDeepDB	2	pos	1.84428e+06	1.54842e+08	7.68695e+07	1.56359e+07	925949	3.54419e+06	2.88702e+06	1.41411e+06	753672	1.54306e+06	312412	909206	715079	1.50288e+07	1.17418e+07	2.37986e+07	2.8909e+06	1.32601e+06	1.57685e+06	9.10235e+06	480316	615110	1.96468e+06	7.57344e+07	1.90302e+06	2.25888e+07	1.23217e+06	7.06923e+07	958328	1.50932e+06	1.51197e+06	8.70703e+06	838163
M205T218	L-Tryptophan	205.097	217.9	204.09	0.487573	C11H12N2O2	[M+H]+	Indoles and derivatives	Indolyl carboxylic acids and derivatives	C00078	Cancer: overview; Nervous system; Digestive system; Development and regeneration; Biosynthesis of other secondary metabolites; Translation; Amino acid metabolism; Chemical structure transformation maps; Infectious disease: parasitic; Global and overview maps	153-94-6	HMDB0013609	BioDeepDB	2	pos	1.12848e+08	1.80668e+08	3.63988e+07	2.21227e+07	1.82292e+08	8.92281e+08	2.06649e+08	2.58018e+07	1.36547e+08	2.43586e+08	1.61486e+08	4.17699e+07	3.09764e+07	2.15458e+07	7.38788e+07	2.36064e+07	3.11172e+08	9.29738e+07	9.17814e+07	6.79589e+08	2.50263e+07	1.57459e+08	2.82126e+08	1.94919e+08	1.8985e+08	6.60194e+07	1.11383e+08	5.36212e+08	4.37159e+07	3.46824e+07	2.78223e+08	2.50296e+08	3.57422e+07
M205T557	alpha-Cedrene	205.195	556.7	204.188	0.974681	C15H24	[M+H]+	Prenol lipids	Sesquiterpenoids	C09630		469-61-4	HMDB0059695	BioDeepDB	2	pos	1.0697e+07	1.69147e+06	6.07782e+08	1.73053e+06	1.9138e+08	3.44611e+07	1.10733e+06	996124	3.6096e+06	4.9261e+06	1.29142e+06	2.48264e+07	2.48537e+08	2.11675e+06	3.88252e+07	5.45362e+06	1.12595e+08	2.0717e+06	1.62361e+07	1.59463e+08	2.33032e+06	6.29407e+06	7.54239e+07	6.27365e+06	2.4814e+06	7.40256e+07	5.63842e+07	1.42766e+06	1.06525e+08	2.86122e+07	6.56209e+07	2.5068e+07	2.814e+07
M209T105	L-Kynurenine	209.092	105.4	208.085	0.363476	C10H12N2O3	[M+H]+	Organooxygen compounds	Carbonyl compounds	C00328	Amino acid metabolism; Infectious disease: parasitic; Global and overview maps	2922-83-0/343-65-7	HMDB0000684	BioDeepDB	2	pos	5.95664e+07	1.90192e+06	1.61045e+06	444886	5.44147e+06	1.87135e+06	528248	1.05624e+06	452753	941989	800944	4.27575e+06	1.23983e+06	2.71088e+06	4.36896e+06	521131	830048	1.10858e+06	1.57378e+07	2.16796e+07	1.54031e+06	1.97097e+06	3.01796e+06	1.82186e+06	6.2414e+06	680693	1.32317e+06	1.13834e+06	1.287e+06	2.30334e+06	1.72975e+06	4.23248e+06	947069
M209T277	trans-Isoasarone	209.117	276.5	208.11	0.114768	C12H16O3	[M+H]+	Benzene and substituted derivatives	Phenols and derivatives	C17846		2883-98-9	HMDB0031469	BioDeepDB	2	pos	1.19805e+08	2.20232e+07	4.22562e+07	3.33581e+06	4.47903e+07	2.68775e+08	4.18135e+07	3.33122e+06	1.12413e+07	1.52604e+07	2.6789e+07	5.82556e+06	3.18525e+07	2.51805e+07	4.35728e+06	3.09336e+06	2.19871e+07	8.07636e+06	2.09541e+06	2.12614e+07	6.385e+06	7.46016e+06	1.11909e+07	1.1995e+07	6.55738e+06	3.61452e+07	6.70521e+06	2.47658e+07	2.35634e+07	2.85841e+07	8.72244e+06	9.68821e+07	6.63394e+06
M227T558	Myristoleic acid	227.201	557.7	226.193	0.334506	C14H26O2	[M+H]+	Fatty Acyls	Fatty acids and conjugates	C08322		544-64-9/NA	HMDB0002000	BioDeepDB	2	pos	6.04833e+07	5.26913e+07	2.37626e+07	2.31307e+07	1.28433e+07	5.3224e+06	1.74158e+07	4.47392e+07	1.27654e+07	3.06839e+07	5.27946e+08	2.7655e+07	3.7492e+07	1.72596e+07	9.05444e+07	1.69301e+07	2.70867e+07	4.37555e+08	1.63662e+07	2.38935e+07	4.59645e+08	3.53137e+07	5.50532e+07	4.12627e+07	3.39265e+09	9.35699e+06	5.06672e+07	2.66324e+07	3.54115e+07	5.90476e+07	4.96432e+07	3.17111e+07	1.48031e+07
M212T280	Orciprenaline	212.128	279.9	211.121	0.471413	C11H17NO3	[M+H]+	Phenols	Benzenediols	C07144		586-06-1	HMDB0014954	BioDeepDB	2	pos	9.02864e+07	8.59441e+07	7.88097e+07	3.58804e+07	7.03609e+07	1.54673e+07	7.78105e+07	9.41626e+07	1.51652e+07	1.4212e+08	1.0975e+08	5.92791e+07	4.80552e+07	3.60831e+08	1.26794e+08	2.55865e+07	2.4574e+07	1.94959e+08	1.01425e+08	1.08525e+08	2.97501e+07	1.38807e+08	1.46244e+08	5.34756e+07	1.13125e+08	7.6392e+07	3.15529e+07	4.01029e+07	7.36741e+07	7.22193e+07	5.16811e+07	3.40546e+07	2.60965e+07
M223T212	Neostigmine	223.142	212.2	223.145	8.51475	C12H19N2O2	[M+H]+	Benzene and substituted derivatives	Phenoxy compounds	C07258		59-99-4	HMDB0015472	BioDeepDB	2	pos	8.16075e+06	554922	3.89571e+07	2.5566e+07	82564.3	724097	2.26554e+07	1.26212e+07	1.27924e+07	9.62907e+06	936460	1.56132e+07	400063	2.8928e+07	1.29043e+07	2.55233e+06	2.81415e+07	1.03325e+06	6.01831e+06	1.71378e+07	4.43702e+06	3.97146e+07	7.19956e+07	1.02324e+07	5.26382e+06	1.18708e+07	1.89018e+07	3.0537e+06	590232	4.07256e+07	3.30173e+06	6.96088e+06	1.51746e+06
M248T78	Pyridoxamine 5'-phosphate	248.071	77.7	248.056	22.4861	C8H13N2O5P	[M]+	Pyridines and derivatives	Pyridoxamines	C00647	Metabolism of cofactors and vitamins; Global and overview maps; Digestive system	529-96-4	HMDB0001555	BioDeepDB	2	pos	3.27053e+07	1.76791e+06	1.17713e+07	8.26851e+06	4.82809e+06	3.48636e+07	1.81308e+07	1.52896e+07	2.00299e+06	2.07035e+07	2.12523e+06	6.12761e+06	1.02692e+07	1.2376e+07	3.44118e+07	2.30786e+06	6.66795e+06	5.49936e+06	1.26715e+07	1.66283e+07	7.27749e+06	2.03835e+07	3.82855e+07	1.89943e+07	1.68741e+07	9.20616e+06	1.08418e+07	8.46116e+06	2.10519e+07	2.00379e+07	3.30944e+07	1.39843e+07	2.49095e+06
M231T252	6-Hydroxymelatonin	231.113	251.8	248.116	18.7527	C13H16N2O3	[M+H-H2O]+	Indoles and derivatives	Hydroxyindoles	C05643	Amino acid metabolism	2208-41-5	HMDB0004081	BioDeepDB	2	pos	3.85071e+08	7.93344e+07	5.0741e+07	9.03836e+06	1.54202e+08	3.16553e+08	1.2015e+09	1.75287e+07	8.87903e+08	2.24131e+08	4.26482e+08	1.43531e+09	8.71207e+08	1.37959e+07	7.49785e+08	9.30281e+07	9.07162e+08	1.97926e+08	1.88714e+08	6.30344e+08	5.27421e+08	6.17921e+07	5.40582e+07	5.61752e+08	1.64573e+09	8.35322e+08	7.9034e+08	1.89243e+08	1.83876e+08	3.35749e+08	2.1456e+08	3.20518e+08	7.32691e+08
M253T164	Cimetidine	253.118	163.9	252.116	18.0785	C10H16N6S	[M+H]+	Azoles	Imidazoles	C06952		51481-61-9	HMDB0014644	BioDeepDB	2	pos	1.70888e+08	2.7383e+06	2.29351e+08	1.81319e+06	951760	1.65944e+08	2.008e+06	2.95434e+06	1.34697e+07	1.86564e+06	4.58107e+07	3.11422e+06	7.19184e+07	7.72307e+06	7.37763e+07	1.02672e+06	7.03404e+06	590761	1.80754e+08	5.02413e+06	3.26987e+08	1.34578e+08	1.0478e+08	5.24861e+06	2.23917e+08	4.26267e+07	2.0147e+08	1.64734e+08	2.47926e+06	1.92492e+08	1.02204e+08	1.42571e+08	2.98156e+06
M237T327	Capsidiol	237.185	326.8	236.178	0.742038	C15H24O2	[M+H]+	Prenol lipids	Sesquiterpenoids	C09627	Metabolism of terpenoids and polyketides	37208-05-2	HMDB0002352	BioDeepDB	2	pos	1.69595e+06	4.43747e+07	1.4842e+07	789291	74294.5	4.39203e+07	2.05388e+07	622647	1.68076e+07	4.43748e+07	3.48831e+07	4.68093e+07	996666	6.50059e+07	4.55678e+07	1.7252e+07	3.46554e+07	1.34018e+07	5.73298e+07	4.57376e+07	1.61574e+07	1.72855e+07	2.69946e+07	2.45257e+07	9.29956e+06	3.2513e+07	2.36547e+07	4.29645e+07	1.02451e+06	2.56206e+07	260347	1.80206e+07	2.03033e+07
M253T568	Methyl hexadecanoic acid	253.252	567.8	270.256	15.5339	C17H34O2	[M+H-H2O]+	Fatty Acyls	Fatty acid esters	C16995		112-39-0	HMDB0061859	BioDeepDB	2	pos	8.07094e+07	1.24434e+08	5.26295e+07	2.81837e+07	1.54657e+08	5.73631e+07	1.75586e+08	4.20654e+07	2.04124e+08	1.01101e+08	9.86972e+07	2.97596e+08	3.22806e+08	5.96779e+07	2.05013e+08	9.18779e+07	2.49818e+08	8.58939e+07	6.48542e+07	1.93179e+08	1.72021e+08	5.2751e+07	8.50495e+07	9.51008e+07	1.54292e+08	6.49418e+07	1.58152e+08	1.27449e+08	5.28652e+07	1.65215e+08	2.23108e+08	4.50494e+08	9.66481e+07
M255T509	16-Hydroxy hexadecanoic acid	255.232	509.4	272.235	16.5888	C16H32O3	[M+H-H2O]+	Fatty Acyls	Fatty acids and conjugates	C18218	Lipid metabolism; Global and overview maps	506-13-8	HMDB0006294	BioDeepDB	2	pos	1.04972e+09	2.10118e+08	1.26019e+09	2.04586e+09	8.1918e+07	4.07483e+07	7.49107e+07	3.40754e+08	4.32895e+07	1.06528e+08	5.47205e+07	7.48003e+07	4.32716e+07	3.28629e+08	3.11837e+08	2.34114e+08	3.15079e+08	1.48149e+08	3.398e+08	2.52194e+08	4.03261e+08	3.7536e+08	5.73669e+08	6.34059e+08	1.18997e+08	6.22015e+07	2.87674e+08	8.34724e+07	7.48776e+07	1.3975e+08	2.76226e+08	3.30353e+07	5.78568e+07
M282T685	Oleamide	282.274	685.4	281.272	17.0047	C18H35NO	[M+H]+	Fatty Acyls	Fatty amides	C19670		301-02-0	HMDB0002117	BioDeepDB	2	pos	6.47585e+06	3.77783e+06	1.85387e+07	2.9241e+07	2.41662e+07	4.68475e+06	5.17749e+07	3.85088e+07	2.38848e+07	169917	147010	2.0004e+07	5.48378e+07	5.6467e+07	1.38572e+07	9.20508e+06	8.36357e+07	5.19451e+06	1.3037e+07	9.69787e+06	3.8302e+07	204067	2.65434e+06	7.6617e+06	1.48903e+08	1.5653e+06	2.28728e+06	1.46433e+07	1.68531e+08	2.06191e+07	2.79303e+06	8.2294e+06	5.32887e+06
M267T90	Promethazine	267.134	89.9	284.135	24.834	C17H20N2S	[M+H-H2O]+	Benzothiazines	Phenothiazines	C07404		60-87-7	HMDB0015202	BioDeepDB	2	pos	3.05022e+07	1.27733e+06	4.41735e+07	4.1376e+06	9.48634e+06	8.54573e+07	2.23564e+06	2.93884e+07	3.75319e+06	1.13205e+08	509278	4.65638e+06	6.6519e+06	1.93098e+06	3.33873e+07	8.99922e+06	9.17767e+06	1.07721e+07	2.81652e+06	7.29333e+06	7.49435e+07	3.77323e+06	7.28678e+06	3.99377e+07	5.7102e+07	6.01435e+07	2.76082e+07	2.01299e+08	7.59832e+06	6.48218e+07	4.26669e+07	4.34534e+06	3.73961e+06
M268T53_1	Adenosine	268.104	52.6	267.097	1.11897	C10H13N5O4	[M+H]+	Purine nucleosides		C00212	Circulatory system; Membrane transport; Signal transduction; Endocrine system; Neurodegenerative disease; Signaling molecules and interaction; Nucleotide metabolism; Substance dependence; Global and overview maps	58-61-7	HMDB0000050	BioDeepDB	2	pos	6.48037e+07	5.43565e+06	1.91547e+07	880760	228847	5.02479e+07	1.29811e+07	1.31404e+06	433692	2.16823e+07	308307	488835	1.23687e+07	276764	1.80241e+07	1.52387e+06	6.06411e+07	286479	2.37058e+06	6.65644e+07	2.45016e+07	4.27929e+07	984095	1.55537e+07	1.37489e+06	703885	1.45206e+07	3.92124e+07	96882.8	1.46222e+07	4.68176e+07	5.19959e+06	3.81252e+07
M269T53_1	Inosine	269.088	53.3	268.081	0	C10H12N4O5	[M+H]+	Purine nucleosides		C00294	Membrane transport; Global and overview maps; Nucleotide metabolism	58-63-9	HMDB0000195	BioDeepDB	2	pos	7.45147e+06	3.2639e+06	2.96921e+06	1.99853e+06	5.90352e+06	1.24905e+07	2.38648e+06	5.01504e+06	898632	1.59179e+07	787665	1.12828e+06	496730	2.26151e+07	1.93371e+06	550156	2.31667e+07	1.15466e+06	2.38545e+07	5.35518e+06	5.69476e+07	3.68467e+06	5.57704e+06	2.38775e+06	1.28023e+07	2.18549e+06	3.03183e+06	9.37097e+06	1.52168e+06	1.85357e+07	2.95077e+06	5.0363e+06	7.93867e+06
M297T415	Exemestane	297.184	414.8	296.178	0.205578	C20H24O2	[M+H]+	Steroids and steroid derivatives	Androstane steroids	C08162		107868-30-4	HMDB0015125	BioDeepDB	2	pos	8.21564e+06	1.64026e+07	1.78233e+07	4.48992e+06	2.2466e+07	9.80751e+06	5.0299e+07	2.73564e+07	1.89266e+07	5.1091e+07	1.03903e+07	1.04261e+07	1.12059e+07	1.11734e+07	1.24908e+07	6.98943e+06	1.06088e+07	1.59298e+07	2.31047e+07	1.46405e+07	2.36193e+07	1.72366e+07	1.64365e+07	2.85851e+07	8.20742e+06	3.39415e+07	3.50541e+07	1.68072e+07	3.17588e+07	2.0077e+07	1.02156e+07	1.28271e+07	4.62149e+06
M281T532	10E,12Z-Octadecadienoic acid	281.247	531.5	280.24	0.711118	C18H32O2	[M+H]+	Fatty Acyls	Lineolic acids and derivatives	C04056	Lipid metabolism	2420-56-6	HMDB0005048	BioDeepDB	2	pos	2.32472e+09	2.74472e+09	5.11297e+08	5.22126e+07	6.84399e+08	1.59883e+09	2.47891e+09	1.16808e+08	7.85836e+08	9.97722e+07	4.04508e+08	3.35379e+08	1.45517e+08	1.06333e+08	3.7989e+08	1.83898e+08	3.35899e+08	1.70586e+08	5.49553e+08	9.183e+08	1.34364e+08	3.28125e+08	8.24008e+08	5.54362e+08	4.55512e+08	2.05097e+08	1.06558e+09	4.79993e+08	2.27548e+08	7.84457e+08	1.55964e+09	4.88537e+08	3.93259e+08
M282T49	2'-O-Methyladenosine	282.119	49		2.12676	C11H16N5O7P(C5H8O6PR)n(C5H8O6PR)n	[M+H]+	Purine nucleosides		C04779		2140-79-6	HMDB0004326	BioDeepDB	2	pos	1.41383e+06	1.50483e+06	5.67634e+07	250332	8.5039e+07	310958	2.31993e+07	2.54242e+06	67070.9	4.62473e+07	6.02267e+06	3.61218e+06	622784	2.24725e+07	6.60759e+06	1.25273e+07	2.08701e+06	3.71268e+06	831417	5.60102e+07	2.77423e+07	4.19937e+06	545868	1.21167e+07	4.02457e+07	2.56826e+07	266357	1.9316e+06	830716	9.53468e+06	91496	750662	873001
M300T457	Sphingosine	300.29	457.2	299.282	1.41197	C18H37NO2	[M+H]+	Organonitrogen compounds	Amines	C00319	Lipid metabolism; Cell growth and death; Signal transduction; Global and overview maps	123-78-4	HMDB0000252	mzCloud	2	pos	5.3521e+08	2.15316e+09	2.17511e+09	6.03067e+09	4.63878e+09	5.94216e+08	7.68895e+08	2.0398e+09	3.09865e+08	8.14881e+09	1.54478e+09	3.61359e+09	6.96952e+08	6.44512e+07	1.46419e+09	1.24516e+09	2.9154e+08	4.85755e+09	5.96557e+09	5.01437e+08	7.80715e+08	3.67027e+08	4.31398e+08	1.92242e+09	1.37028e+09	9.44537e+09	1.05583e+08	4.24173e+08	6.33265e+09	4.26515e+08	8.71012e+08	1.79924e+09	8.90682e+08
M300T477	3-Dehydrosphinganine	300.289	476.9	299.282	0.586101	C18H37NO2	[M+H]+	Organooxygen compounds	Carbonyl compounds	C02934	Lipid metabolism; Global and overview maps	16105-69-4	HMDB0001480	BioDeepDB	2	pos	5.22007e+09	7.59656e+10	1.84162e+10	2.54771e+09	2.24208e+10	4.53152e+10	1.15731e+10	1.72308e+10	1.36658e+10	4.56256e+10	3.59036e+08	4.95304e+09	1.46481e+10	5.95353e+09	1.44708e+09	1.09816e+10	6.55691e+09	2.2828e+08	5.77344e+09	7.79091e+10	5.41258e+08	3.66609e+10	2.99092e+10	2.7573e+09	1.69771e+09	3.6195e+10	4.52895e+10	4.73734e+09	2.84871e+09	1.22695e+10	3.95701e+10	1.02884e+10	9.21789e+09
M283T660	Vaccenic acid	283.26	660	282.256	10.8593	C18H34O2	[M+H]+	Fatty Acyls	Fatty acids and conjugates	C08367		693-72-1	HMDB0003231	BioDeepDB	2	pos	1.14979e+06	197305	3.45174e+07	7.85001e+07	5.86226e+07	1.20613e+06	1.63511e+08	1.11e+08	6.72544e+07	874059	8.27233e+06	5.10111e+07	1.58185e+08	2.05687e+08	3.22542e+07	6.15284e+06	2.64781e+08	5.42046e+06	8.63526e+06	1.88813e+07	2.75331e+07	739302	1.72661e+06	2.34622e+06	4.88544e+08	220852	683280	3.11028e+07	5.48874e+08	4.04017e+07	1.11887e+06	5.22923e+06	1.34315e+06
M284T494	Octadecanamide	284.295	493.9	283.288	0.619076	C18H37NO	[M+H]+	Fatty Acyls	Fatty amides	C13846		124-26-5	HMDB0034146	GNPS	2	pos	1.05613e+08	1.01686e+08	9.30531e+07	8.28497e+07	9.62321e+07	2.70972e+07	1.61421e+08	2.13651e+08	1.74108e+08	1.28124e+08	6.48582e+07	1.09824e+08	1.39739e+08	3.11085e+07	8.9293e+07	1.27374e+08	6.00809e+07	1.23579e+08	1.99955e+08	3.76393e+07	3.20306e+07	9.97741e+07	1.9302e+08	1.12647e+08	1.86851e+07	1.58013e+08	2.90241e+07	9.15793e+07	1.20102e+08	1.27267e+08	2.6264e+07	2.66273e+07	1.02499e+08
M286T451	Piperine	286.145	450.9	285.137	4.19368	C17H19NO3	[M+H]+			C03882	Chemical structure transformation maps; Biosynthesis of other secondary metabolites	94-62-2	HMDB0029377	BioDeepDB	2	pos	2.44675e+06	56000.1	1.48779e+07	4.34247e+07	2.33651e+07	1.28193e+06	4.66712e+07	2.05518e+07	4.51815e+07	2.16122e+07	1.39008e+08	2.49743e+07	1.76756e+07	937414	1.73161e+06	2.48277e+07	8.0329e+06	4.15444e+07	3.21506e+06	2.10268e+07	2.20411e+07	2.07983e+06	718718	878530	1.37269e+07	1.53218e+07	8.27171e+06	1.26743e+06	2.63349e+07	1.01253e+06	2.69908e+06	1.7985e+06	1.11403e+07
M271T400	4-Hydroxyestradiol	271.169	399.7	288.173	15.0291	C18H24O3	[M+H-H2O]+	Steroids and steroid derivatives	Estrane steroids	C14209	Endocrine system	5976-61-4 / NA	HMDB0005896	BioDeepDB	2	pos	2.64416e+07	2.84881e+06	4.9727e+07	1.50237e+07	9.63864e+07	2.64512e+07	1.25235e+07	2.54867e+06	2.28179e+06	2.54384e+07	1.13061e+07	1.84565e+07	3.34252e+06	2.6736e+06	1.70086e+07	1.40727e+07	1.52914e+07	4.6702e+06	1.76154e+06	8.72762e+06	8.75166e+06	1.18523e+07	4.35442e+07	1.9032e+06	9.65538e+06	1.02964e+07	1.52541e+06	1.11718e+07	1.84002e+07	1.62413e+06	9.46711e+06	9.14058e+06	1.31399e+07
M295T530	13-L-Hydroperoxylinoleic acid	295.226	530.3	312.23	4.40341	C18H32O4	[M+H-H2O]+	Fatty Acyls	Lineolic acids and derivatives	C04717	Lipid metabolism; Global and overview maps	33964-75-9	HMDB0003871	BioDeepDB	2	pos	1.33925e+08	8.72613e+07	1.03133e+08	1.1292e+08	9.62135e+07	2.20388e+08	1.4508e+08	1.80988e+08	7.22315e+07	1.98746e+08	6.19279e+07	1.23717e+07	4.32822e+07	3.91093e+07	6.45204e+07	5.02243e+07	1.90358e+07	9.49545e+07	9.524e+07	1.97528e+07	4.94481e+07	2.08898e+07	1.71428e+08	9.28423e+07	1.45965e+07	1.50132e+08	2.356e+08	5.19476e+07	1.452e+08	1.09462e+08	1.4778e+07	9.19604e+07	2.57326e+07
M297T645	Ethyl oleate	297.278	644.8	296.272	2.27397	C19H36O2	[M+H]+	Fatty Acyls	Fatty acid esters	C03425		111-62-6/112-62-9	HMDB0034451	BioDeepDB	2	pos	5.10914e+07	7.85725e+06	105638	3.02682e+08	8.08932e+07	2.9633e+07	27792.4	5.59624e+06	125168	8.08558e+06	6.72705e+06	65124.3	6.83526e+08	1.14307e+08	812222	950452	1.20653e+07	4.02623e+07	1.45727e+07	1.7298e+06	5.01807e+06	217711	200824	181815	8.93351e+06	7.97934e+07	167346	412745	5.62367e+06	630404	1.67607e+07	8.81525e+07	1.89562e+07
M318T70_2	Piplartine	318.131	70	317.126	8.72597	C17H19NO5	[M+H]+	Cinnamic acids and derivatives		C10166		20069-09-4	HMDB0030341	BioDeepDB	2	pos	4.90223e+06	1.51457e+07	1.28899e+07	4.94317e+07	1.34655e+07	4.69719e+06	1.93173e+07	2.93138e+06	1.08071e+07	2.61608e+07	1.53639e+07	2.42939e+07	1.44117e+07	5.65021e+06	6.01629e+06	3.44684e+06	2.77602e+07	2.77474e+07	5.94686e+06	4.65742e+07	9.23927e+06	4.95024e+06	7.34575e+06	1.50912e+07	5.06268e+07	3.57449e+07	6.78584e+06	5.95241e+06	1.04215e+08	6.94461e+07	8.80114e+06	1.33483e+07	2.93281e+06
M300T588	Palmitoylethanolamide	300.29	587.5	299.282	0.333012	C18H37NO2	[M+H]+	Carboximidic acids and derivatives	Carboximidic acids	C16512	Signaling molecules and interaction	544-31-0	HMDB0002100	BioDeepDB	2	pos	3.11243e+08	3.27421e+08	1.19265e+09	3.43903e+07	1.16759e+07	4.19298e+07	5.39837e+09	1.01905e+10	3.24553e+07	1.49343e+09	4.3448e+07	1.62296e+09	2.83781e+08	1.11852e+09	1.15091e+09	8.31907e+07	2.93024e+07	2.39208e+09	2.76707e+09	3.98561e+08	1.11289e+07	6.23331e+07	1.12033e+09	1.37221e+09	5.15285e+09	1.34229e+08	1.14965e+08	7.35041e+07	1.5075e+09	8.32117e+07	5.39097e+08	7.75126e+07	2.86148e+07
M328T514	N,N-Dimethylsphingosine	328.321	513.6	327.314	0.536061	C20H41NO2	[M+H]+	Organonitrogen compounds	Amines	C13914		122314-67-4/119567-63-4	HMDB0013645	BioDeepDB	2	pos	9.16673e+06	8.28639e+06	4.66932e+07	6.33616e+07	4.40272e+07	4.62498e+07	5.6475e+07	2.60816e+07	2.73965e+07	3.70717e+07	1.39043e+07	8.75361e+07	1.06048e+07	1.56411e+06	2.46598e+07	1.86275e+07	2.30382e+07	5.77108e+07	1.50992e+08	9.44426e+07	1.10439e+07	1.81932e+07	9.77613e+06	9.02603e+07	5.67799e+07	9.7537e+07	3.41379e+07	4.62416e+06	6.13776e+07	1.66626e+07	3.10481e+07	5.10394e+07	2.55076e+07
M311T600	11Z-Eicosenoic acid	311.294	599.6	310.287	2.49282	C20H38O2	[M+H]+	Fatty Acyls	Fatty acids and conjugates	C16526	Lipid metabolism	26764-41-0/5561-99-9	HMDB0002231	BioDeepDB	2	pos	5.95124e+07	1.23484e+08	6.90518e+07	4.48552e+07	6.35475e+07	4.21455e+07	2.99234e+07	4.73885e+07	6.06636e+07	5.8906e+07	4.32848e+07	4.25226e+07	5.43537e+07	5.70512e+07	5.1684e+07	6.02311e+07	4.67322e+07	5.69781e+07	6.20982e+07	7.3748e+07	4.78185e+07	5.3908e+07	6.25386e+07	5.96762e+07	5.74864e+07	4.19336e+07	4.23596e+07	5.12165e+07	6.38763e+07	4.2715e+07	4.73858e+07	8.52732e+07	3.90832e+07
M337T467	Prostaglandin A1	337.235	467.1	336.23	7.41323	C20H32O4	[M+H]+	Fatty Acyls	Eicosanoids	C04685		14152-28-4	HMDB0002656	BioDeepDB	2	pos	4.42722e+07	1.08839e+08	1.80423e+07	240567	7.5359e+06	2.69452e+07	2.72629e+07	2.46947e+07	1.33959e+07	6.15368e+07	1.47607e+07	2.60095e+07	1.28904e+07	7.42702e+06	1.85655e+07	8.65749e+07	4.6179e+07	3.62931e+07	3.95959e+07	3.63673e+07	2.39678e+07	2.15617e+07	3.86404e+07	3.91335e+07	1.38704e+07	7.63328e+07	6.61835e+07	5.05188e+07	1.58772e+07	1.29149e+07	2.8816e+07	2.15359e+07	2.13446e+07
M348T564	Anandamide	348.289	564.3	347.282	1.36668	C22H37NO2	[M+H]+	Organonitrogen compounds	Amines	C11695	Nervous system; Sensory system; Environmental adaptation; Development and regeneration; Signaling molecules and interaction	94421-68-8	HMDB0004080	BioDeepDB	2	pos	4.88627e+07	2.66322e+07	1.11289e+06	799842	75350	4.85051e+08	4.74189e+07	104100	3.68532e+07	8.43139e+06	51561.9	1.17038e+07	204175	2.52269e+07	3.34019e+07	8.33481e+06	1.69105e+07	3.69681e+07	5.15595e+07	1.55931e+07	2.08438e+06	638429	1.91709e+08	911892	142178	1.89096e+08	246433	3.37117e+07	6.81878e+07	1.45012e+07	873370	1.5922e+08	1.39771e+07
M369T613	Cholesterol	369.343	613	386.355	11.821	C27H46O	[M+H-H2O]+	Steroids and steroid derivatives	Cholestane steroids	C00187	Endocrine and metabolic disease; Digestive system; Endocrine system; Lipid metabolism; Xenobiotics biodegradation and metabolism; Metabolism of terpenoids and polyketides; Cancer: specific types; Chemical structure transformation maps; Global and overview maps	57-88-5	HMDB0000067	BioDeepDB	2	pos	2.57326e+07	8.15962e+07	1.46822e+08	1.2543e+08	1.19136e+08	5.20902e+08	1.35359e+08	1.33671e+07	1.90084e+07	6.49324e+07	1.99096e+07	5.57891e+07	9.37317e+07	1.29235e+08	1.23122e+08	2.49128e+08	8.05827e+07	4.15911e+06	1.8895e+07	1.01714e+07	1.23686e+07	9.99146e+07	5.93254e+08	1.24023e+08	1.62719e+07	9.56879e+07	8.056e+07	1.27248e+07	2.06706e+07	4.99034e+07	1.42439e+08	3.0676e+08	6.72711e+07
M384T656_2	Vitamin D3	384.348	656.1	384.339	23.9366	C27H44O	[M]+	Steroids and steroid derivatives	Vitamin D and derivatives	C05443	Lipid metabolism; Immune disease; Global and overview maps; Digestive system	67-97-0	HMDB0000876	BioDeepDB	2	pos	5.60432e+08	2.18225e+08	2.27569e+08	2.44132e+08	1.02523e+09	8.02148e+08	2.20096e+08	2.2799e+08	2.6834e+08	4.68831e+08	1.93434e+08	2.83979e+08	2.60209e+08	2.87529e+08	1.30375e+08	3.03863e+08	5.59017e+08	2.25178e+07	2.28947e+08	7.54611e+08	2.91993e+08	1.79234e+08	8.26791e+09	7.45094e+08	3.39174e+08	4.4217e+08	2.16341e+07	2.45692e+08	2.42217e+08	8.46366e+07	8.54924e+08	3.0182e+08	1.62078e+08
M410T598	Gamma-Tocotrienol	410.317	597.6	410.318	3.16828	C28H42O2	[M]+	Prenol lipids	Quinone and hydroquinone lipids	C14155	Metabolism of cofactors and vitamins; Global and overview maps	14101-61-2	HMDB0012958	BioDeepDB	2	pos	1.98721e+07	2.63107e+07	1.81412e+07	7.06765e+07	2.04255e+07	2.28105e+07	2.45303e+07	2.39957e+07	1.99103e+07	2.78255e+07	2.76098e+07	4.3238e+07	7.66853e+07	1.32498e+07	5.93482e+07	7.52707e+07	2.99639e+07	1.26786e+07	1.17682e+07	1.0725e+07	1.77342e+07	9.7925e+06	2.61881e+07	9.8247e+06	1.97168e+07	2.9898e+07	1.66748e+07	5.89695e+07	7.86933e+07	2.31575e+07	3.06028e+07	3.41383e+07	3.54397e+07
M395T659	Stigmasterol	395.359	659.1	412.37	10.2843	C29H48O	[M+H-H2O]+	Steroids and steroid derivatives	Stigmastanes and derivatives	C05442	Lipid metabolism; Chemical structure transformation maps; Global and overview maps	83-48-7	HMDB0000937	BioDeepDB	2	pos	1.18244e+07	3.10451e+06	1.04467e+07	1.14361e+07	2.86782e+07	2.94841e+06	4.95036e+06	9.36268e+06	4.60214e+07	1.31446e+07	2.5721e+06	1.37844e+06	1.40282e+07	9.40482e+06	6.46861e+06	1.79201e+07	7.08894e+06	1.32611e+07	7.94436e+06	5.4022e+06	2.40668e+07	9.23351e+06	1.20542e+07	4.72467e+07	7.17959e+06	1.54267e+07	7.40868e+07	1.06144e+07	9.93659e+06	5.53424e+06	7.65867e+06	2.44194e+07	9.79155e+06
M412T648	alpha-Spinasterol	412.368	648.4	412.37	7.27506	C29H48O	[M]+	Steroids and steroid derivatives	Stigmastanes and derivatives	C08840		481-18-5	HMDB0033873	BioDeepDB	2	pos	7.83253e+07	1.45124e+07	2.26512e+07	2.77987e+07	4.99984e+07	1.25079e+07	1.06394e+07	5.40873e+06	4.67566e+06	3.36384e+06	1.13981e+07	8.91508e+06	6.76546e+06	2.45923e+08	4.60551e+07	1.71204e+06	2.25754e+07	3.13216e+07	6.96444e+07	1.76491e+08	1.44877e+07	2.10669e+08	3.47091e+07	5.30136e+07	1.00727e+06	3.1073e+07	7.87463e+07	7.40978e+07	8.56713e+06	5.15209e+07	3.59648e+07	2.43172e+07	4.80011e+06
M397T657	beta-Sitosterol	397.39	657.3	414.386	16.86	C29H50O	[M+H-H2O]+	Steroids and steroid derivatives	Stigmastanes and derivatives	C01753	Lipid metabolism; Chemical structure transformation maps; Global and overview maps	83-46-5	HMDB0000852	BioDeepDB	2	pos	2.75978e+07	1.35618e+07	6.42983e+06	1.34636e+07	1.81107e+07	1.01407e+08	5.00595e+06	6.35347e+06	4.55608e+07	2.2532e+07	1.42248e+07	4.1175e+06	1.23739e+07	3.53241e+07	6.61541e+06	3.62986e+06	2.0801e+07	1.73474e+07	1.64396e+07	2.67834e+07	6.49089e+06	3.7503e+07	3.21364e+06	2.54157e+06	3.70595e+06	4.43365e+06	1.06913e+06	1.07712e+07	1.91495e+07	1.05326e+08	1.46785e+07	3.1792e+07	9.57388e+06
M417T504	Sarsasapogenin	417.339	504	416.329	5.75072	C27H44O3	[M+H]+	Steroids and steroid derivatives	Steroidal glycosides	C03963		126-19-2/NA	HMDB0030024	BioDeepDB	2	pos	2.68175e+07	1.46659e+07	3.14382e+07	3.87244e+06	1.20143e+07	5.8985e+07	5.56467e+06	8.06903e+06	2.00136e+07	5.75117e+07	3.71655e+06	2.45851e+07	3.64634e+06	1.31454e+07	1.47734e+07	3.11372e+07	6.27648e+07	3.44996e+06	5.39417e+07	6.4945e+07	6.3555e+07	3.87144e+07	1.8408e+08	6.81802e+07	7.72913e+07	2.52067e+07	8.96915e+07	8.49995e+07	2.5639e+07	5.93297e+07	4.92442e+07	3.33767e+07	2.81282e+07
M399T561	Calcitriol	399.327	560.8	416.329	3.00505	C27H44O3	[M+H-H2O]+	Steroids and steroid derivatives	Vitamin D and derivatives	C01673	Excretory system; Digestive system; Endocrine system; Lipid metabolism; Infectious disease: bacterial; Global and overview maps	32222-06-3	HMDB0001903	BioDeepDB	2	pos	5.92024e+06	7.32433e+06	3.36723e+07	1.32585e+07	5.09446e+06	3.30303e+07	2.92049e+06	4.78161e+06	4.53721e+06	3.3786e+07	8.59002e+06	5.26032e+06	1.62329e+07	4.28597e+07	2.07165e+07	1.75984e+06	1.30327e+07	2.85613e+06	1.06065e+07	6.79809e+07	7.85118e+06	2.46981e+07	1.34232e+07	1.63038e+07	7.17264e+07	8.10019e+06	1.87567e+07	2.81434e+07	4.39043e+07	5.64928e+07	2.27784e+07	9.73679e+07	8.08842e+06
M384T398	Myriocin	384.275	397.7	401.278	0.113059	C21H39NO6	[M+H-H2O]+			C19914		35891-70-4		BioDeepDB	2	pos	25257.1	290048	4.38373e+06	391094	205923	2.2752e+07	7.81219e+06	42845.6	5.1718e+06	1.62686e+07	1.39565e+07	2.32019e+07	155114	3.15729e+07	2.42852e+07	3.72198e+06	1.6122e+07	3.73898e+06	2.78376e+07	2.28096e+07	4.5764e+06	7.4926e+06	1.34633e+07	1.01424e+07	2.88368e+06	1.12746e+07	8.07657e+06	1.66369e+07	505825	1.24741e+07	271155	7.58055e+06	8.62743e+06
M401T496	20a,22b-Dihydroxycholesterol	401.345	496.4	418.345	7.97319	C27H46O3	[M+H-H2O]+	Steroids and steroid derivatives	Bile acids, alcohols and derivatives	C05501	Lipid metabolism; Global and overview maps	15234-55-6/596-94-1	HMDB0006763	BioDeepDB	2	pos	7.83244e+07	2.71842e+07	6.219e+07	8.30098e+07	9.30325e+07	1.65739e+08	2.59926e+09	1.49284e+07	9.47662e+07	2.61868e+08	6.99073e+07	4.07051e+08	5.18076e+08	2.71538e+07	1.3267e+08	7.33216e+07	8.34131e+07	1.39454e+08	4.68035e+07	8.62515e+07	4.51434e+07	4.71845e+07	9.45161e+07	1.70036e+08	3.90921e+07	6.66883e+08	8.47864e+07	5.23646e+07	1.62225e+07	4.02833e+07	8.61097e+07	4.577e+07	9.70704e+07
M409T658	(S)-2,3-Epoxysqualene	409.378	658.5	426.386	1.13831	C30H50O	[M+H-H2O]+	Prenol lipids	Triterpenoids	C01054	Lipid metabolism; Chemical structure transformation maps; Global and overview maps; Metabolism of terpenoids and polyketides	54910-48-4/7200-26-2	HMDB0001188	BioDeepDB	2	pos	1.01436e+06	183922	8.42615e+06	5.09883e+06	6.00208e+06	553045	3.53697e+06	425790	4.84325e+06	9.53229e+06	511900	7.76959e+06	1.02344e+07	2.04891e+07	3.95165e+07	1.09436e+07	370636	8.89651e+06	3.68994e+06	487764	24787.8	3.25816e+06	2.54409e+06	6.24882e+06	5.99179e+06	678551	146114	1.13068e+06	1.8579e+07	1.38119e+07	1.55202e+07	766098	158189
M429T402	Mifepristone	429.259	401.6	429.267	2.91541	C29H35NO2	[M]+	Steroids and steroid derivatives	Oxosteroids	C07652		84371-65-3	HMDB0014972	BioDeepDB	2	pos	1.46223e+07	6.16205e+06	5.17287e+06	6.11272e+06	3.42485e+07	2.8226e+07	3.33245e+07	9.52966e+06	2.10735e+07	1.55059e+07	1.42153e+07	6.4653e+06	2.66095e+07	1.13274e+07	2.14899e+07	1.11595e+07	1.32074e+07	6.94772e+06	4.36397e+07	3.47899e+07	1.93379e+07	8.3767e+06	2.2032e+07	4.32317e+07	2.46363e+07	1.62067e+07	2.8119e+07	2.51767e+07	1.25846e+07	4.51829e+07	1.83848e+07	1.61569e+07	1.13171e+07
M443T641	Betulin	443.387	641.4	442.381	3.55446	C30H50O2	[M+H]+	Prenol lipids	Triterpenoids	C08618		473-98-3	HMDB0036838	BioDeepDB	2	pos	2.03052e+09	2.58744e+09	1.46786e+09	6.15236e+08	7.8328e+08	4.32989e+09	7.84814e+08	1.40722e+09	1.0844e+09	1.24573e+09	6.25363e+08	1.32101e+09	1.14251e+09	3.85329e+08	1.10803e+08	1.99944e+09	3.2133e+09	6.96541e+08	6.93505e+08	6.67803e+08	2.19173e+09	2.03732e+09	1.75277e+09	2.20094e+09	5.13102e+09	6.0617e+08	5.513e+08	9.45387e+08	4.76271e+08	1.00142e+09	7.66863e+07	7.07928e+08	4.5363e+08
M568T636_2	Lutein	568.433	635.5	568.428	8.62019	C40H56O2	[M]+	Prenol lipids	Tetraterpenoids	C08601	Chemical structure transformation maps; Global and overview maps; Metabolism of terpenoids and polyketides	127-40-2	HMDB0003233	BioDeepDB	2	pos	1.09258e+08	1.7082e+08	2.99995e+08	5.47117e+08	4.35385e+08	8.30872e+07	8.91301e+08	1.11595e+09	5.07146e+08	1.11686e+09	1.87293e+08	8.25412e+07	2.629e+08	1.36038e+08	1.91517e+08	2.2977e+08	1.38391e+08	1.4573e+08	1.61998e+08	6.80586e+07	1.85874e+08	3.76026e+08	1.29752e+09	3.10767e+08	1.47123e+08	1.10376e+08	1.34416e+08	3.67999e+08	2.34184e+08	3.56213e+08	3.93755e+08	1.95172e+08	8.24531e+07
M552T568_1	beta-Cryptoxanthin	552.42	568.3	552.433	14.4123	C40H56O	[M]+			C08591	Global and overview maps; Metabolism of terpenoids and polyketides	472-70-8		BioDeepDB	2	pos	7.33029e+07	1.44415e+07	2.85843e+07	9.11201e+07	429791	4.57548e+07	1.56034e+06	2.16817e+07	5.21689e+07	1.63083e+08	1.32164e+07	5.53042e+07	2.01072e+07	1.67309e+08	1.78413e+08	5.45052e+06	1.21425e+08	2.44546e+06	2.18635e+07	1.35666e+08	6.79541e+07	9.34042e+08	1.98217e+08	1.63923e+07	8.23005e+07	1.94394e+07	1.69427e+08	1.27613e+08	3.20258e+06	9.17394e+08	3.25588e+08	6.06141e+07	4.79324e+07
M122T195	2,6-Dimethylaniline	122.096	195.5	121.089	0.196566	C8H11N	[M+H]+	Benzene and substituted derivatives	Xylenes	C11004	Xenobiotics biodegradation and metabolism	87-62-7	HMDB0060677	MoNA	2	pos	2.35998e+07	5.14285e+07	1.57537e+07	1.54223e+07	1.31829e+07	5.14441e+07	4.07784e+07	6.63036e+07	3.58913e+07	3.87232e+07	2.82622e+07	2.77377e+07	1.26526e+07	2.64072e+07	1.95687e+07	1.24241e+07	2.77901e+07	3.37881e+07	2.80608e+07	1.94962e+07	2.73601e+07	2.51833e+07	5.25315e+07	3.97304e+07	1.72065e+07	2.27581e+07	3.71996e+07	1.25013e+07	1.65276e+07	1.8592e+07	4.73925e+06	6.27746e+07	1.66268e+07
M138T291	2-Aminobenzoic acid	138.055	291.5	137.048	0.898192	C7H7NO2	[M+H]+	Benzene and substituted derivatives	Benzoic acids and derivatives	C00108	Skeleton-based classification; Biosynthesis of other secondary metabolites; Xenobiotics biodegradation and metabolism; Amino acid metabolism; Chemical structure transformation maps; Global and overview maps	118-92-3	HMDB0001123	MoNA	2	pos	4.61497e+07	887655	1.34338e+07	504392	1.33646e+07	1.88593e+07	835585	3.49406e+06	2.00705e+06	4.05994e+06	6.74495e+06	3.15986e+06	4.58239e+06	666357	4.41802e+06	4.1162e+06	8.46543e+06	4.56378e+06	2.49079e+06	4.93554e+06	3.83757e+06	4.07778e+06	7.58823e+06	3.18351e+06	4.22794e+06	8.90667e+06	3.80011e+06	2.77211e+06	714507	2.85991e+06	3.96416e+06	3.17688e+06	3.99172e+06
M150T103	Racemethionine	150.061	103.5	149.051	15.1566	C5H11NO2S	[M+H]+	Carboxylic acids and derivatives	Amino acids, peptides, and analogues	C01733		59-51-8	HMDB0033951	MoNA	2	pos	277957	394298	2.50406e+06	470355	627558	6.62359e+06	1.61438e+07	1.39459e+07	1.1507e+06	2.74615e+07	858974	2.19814e+07	1.93735e+07	3.09819e+07	4.70159e+07	585208	667134	1.20451e+07	1.00497e+07	5.84977e+07	1.22945e+07	9.81389e+07	587379	1.2201e+07	2.04981e+07	2.89928e+07	727432	9.93379e+06	2.05326e+07	452956	1.42464e+07	761230	2.60662e+06
M226T51	Cytidine	226.082	50.5	243.085	17.4008	C9H13N3O5	[M+H-H2O]+			C00475	Membrane transport; Global and overview maps; Nucleotide metabolism	65-46-3		BioDeepDB	2	pos	5.24964e+06	8.99514e+06	7.0135e+06	2.69249e+07	8.53814e+06	6.28347e+06	8.98389e+06	7.84727e+06	7.63235e+06	8.77142e+06	7.80136e+06	8.76817e+06	7.79386e+06	1.149e+07	6.31481e+06	8.07736e+06	7.15668e+06	7.06792e+06	4.98501e+06	6.63684e+06	1.32537e+07	7.64884e+06	7.26802e+06	8.45573e+06	7.73247e+06	9.31635e+06	5.88676e+06	7.31087e+06	7.63919e+06	6.15258e+06	6.89122e+06	5.82049e+06	6.82954e+06
M593T457_2	Mesobilirubinogen	593.333	457	592.326	0.0404494	C33H44N4O6	[M+H]+	Tetrapyrroles and derivatives	Bilirubins	C05790	Metabolism of cofactors and vitamins	14684-37-8	HMDB0001898	MoNA	2	pos	1.60978e+08	1.39787e+08	4.17258e+07	1.70853e+07	8.19588e+07	5.75664e+06	5.07448e+07	4.86655e+08	1.1687e+06	1.30104e+06	1.06283e+06	3.65674e+06	607450	91310.7	1.41849e+07	4.01912e+06	6.09484e+07	1.34086e+07	241066	4.98889e+08	2.79617e+07	7.7987e+08	1.44748e+08	2.34481e+07	6.29865e+07	6.62718e+06	2.84273e+08	9.4422e+06	176235	1.10021e+07	2.90481e+08	3.86675e+07	1.0146e+06
M103T41_2	Cadaverine	103.123	41.4	102.116	0.232732	C5H14N2	[M+H]+	Organonitrogen compounds	Amines	C01672	Metabolism of other amino acids; Digestive system; Biosynthesis of other secondary metabolites; Amino acid metabolism; Chemical structure transformation maps; Global and overview maps	462-94-2	HMDB0002322	BioDeepDB	2	pos	4.55174e+07	1.32506e+07	1.74347e+08	1.19738e+07	7.21761e+08	1.99302e+08	2.46657e+07	1.74066e+07	2.59747e+08	1.27148e+08	2.98321e+08	3.18813e+08	2.92656e+07	1.11374e+08	2.32982e+08	6.55343e+06	7.91546e+06	4.69433e+07	8.30265e+07	1.4579e+07	533141	646792	3.77924e+08	3.70423e+07	4.12242e+06	4.45894e+07	1.01774e+08	1.60965e+08	2.73232e+06	2.6731e+07	3.57922e+08	5.05719e+08	8.212e+08
M104T58	gamma-Aminobutyric acid	104.071	58.5	103.063	0.230613	C4H9NO2	[M+H]+	Carboxylic acids and derivatives	Amino acids, peptides, and analogues	C00334	Metabolism of cofactors and vitamins; Metabolism of other amino acids; Signal transduction; Nervous system; Sensory system; Endocrine system; Carbohydrate metabolism; Signaling molecules and interaction; Amino acid metabolism; Cellular community - prokaryotes; Global and overview maps	56-12-2	HMDB0000112	BioDeepDB	2	pos	2.51274e+08	5.60399e+07	2.70922e+08	1.62711e+08	3.70428e+08	3.15943e+08	7.05084e+07	8.36633e+07	6.74812e+07	2.06314e+08	1.68727e+08	8.46013e+07	5.65483e+07	5.92247e+07	1.03968e+08	5.73087e+07	1.80861e+08	7.76045e+07	1.5519e+08	9.65469e+07	1.8559e+08	8.18195e+07	3.73403e+07	2.72972e+08	2.1603e+08	1.20501e+08	1.39234e+08	1.48928e+08	5.89193e+07	3.80617e+08	9.17897e+07	9.10169e+07	1.53173e+08
M104T47	Choline	104.107	46.9	104.108	2.24226	C5H14NO	[M+H]+	Organonitrogen compounds	Quaternary ammonium salts	C00114	Cancer: overview; Membrane transport; Nervous system; Digestive system; Lipid metabolism; Amino acid metabolism; Global and overview maps	62-49-7	HMDB0000097	BioDeepDB	2	pos	5.49024e+07	8.01596e+07	6.29996e+08	5.07067e+09	2.53801e+08	8.91965e+08	3.04354e+08	2.76171e+08	5.86832e+08	1.54482e+08	5.75755e+08	7.86834e+08	7.84434e+08	2.63093e+08	1.50299e+08	6.22685e+08	1.36034e+08	1.60892e+08	9.12449e+07	7.44168e+07	8.58909e+08	1.48195e+08	3.29959e+07	3.41219e+08	6.70139e+08	3.19419e+08	1.70995e+08	2.91129e+08	1.83923e+08	1.72819e+08	2.64943e+08	1.3299e+08	4.05828e+08
M118T260	5-Aminopentanoic acid	118.085	260	117.079	6.84595	C5H11NO2	[M+H]+	Carboxylic acids and derivatives	Amino acids, peptides, and analogues	C00431	Amino acid metabolism; Global and overview maps	660-88-8	HMDB0003355	BioDeepDB	2	pos	1.03599e+07	3.14617e+07	8.28345e+06	8.94077e+06	8.58402e+07	1.60611e+07	5.94646e+07	3.52939e+07	2.79821e+07	8.6064e+06	5.14561e+07	3.0958e+07	5.00201e+07	2.87343e+07	6.85725e+06	6.29825e+06	6.7929e+06	7.17934e+06	7.79346e+06	9.37304e+07	4.92064e+07	4.65151e+07	5.47817e+06	9.10583e+06	6.33606e+07	6.80785e+06	3.06389e+07	3.34902e+06	4.01175e+07	9.14761e+06	7.78154e+07	1.23655e+07	6.26646e+07
M133T43_2	Ornithine	133.097	42.8	132.09	0.180319	C5H12N2O2	[M+H]+	Carboxylic acids and derivatives	Amino acids, peptides, and analogues	C00077	Membrane transport; Metabolism of other amino acids; Biosynthesis of other secondary metabolites; Amino acid metabolism; Chemical structure transformation maps; Global and overview maps	3184-13-2/70-26-8	HMDB0000214	BioDeepDB	2	pos	3.19034e+07	5.19434e+07	1.63798e+07	2.68525e+07	3.43589e+07	2.86779e+07	1.34872e+07	9.59992e+06	2.90296e+07	9.89452e+06	1.28597e+07	7.53793e+06	3.15438e+06	8.81251e+06	2.21372e+07	7.78367e+06	7.02892e+06	3.04853e+06	1.30869e+07	4.87219e+06	1.97003e+07	1.0587e+07	1.56078e+07	1.38648e+07	1.52713e+07	2.50088e+07	3.74499e+07	7.54251e+06	2.70247e+06	1.55622e+07	5.42694e+07	1.3531e+07	7.63198e+06
M176T333	Indole-3-acetate	176.071	333	175.063	0.136309	C10H9NO2	[M+H]+	Indoles and derivatives	Indolyl carboxylic acids and derivatives	C00954	Chemical structure transformation maps; Amino acid metabolism; Signal transduction; Global and overview maps	87-51-4	HMDB0000197	mzCloud	2	pos	4.39123e+07	1.71431e+08	1.73381e+08	2.30236e+07	2.60244e+07	1.90479e+07	2.12394e+07	4.68596e+07	3.77956e+07	2.37713e+08	9.45525e+06	1.25011e+08	2.27914e+07	3.1424e+07	1.3592e+08	3.22366e+07	1.72852e+08	6.4725e+07	1.71562e+08	1.42897e+08	3.48162e+07	9.89027e+06	2.23674e+07	2.73666e+08	1.5688e+08	8.17525e+07	1.75446e+08	1.26289e+08	6.42708e+07	3.73784e+08	1.43179e+08	1.76672e+07	9.96189e+07
M204T51	N-Acetyl-D-galactosamine	204.087	50.7	221.09	23.196	C8H15NO6	[M+H-H2O]+			C01132	Carbohydrate metabolism; Membrane transport; Global and overview maps	14215-68-0 1811-31-0/14215-68-0/1811-31-0		BioDeepDB	2	pos	2.23629e+08	1.31456e+08	4.53811e+08	3.35114e+08	2.01397e+08	7.51887e+07	2.2508e+08	6.65366e+07	1.84369e+08	3.48608e+08	9.73985e+08	4.40138e+08	3.75737e+08	5.38254e+07	1.68297e+08	3.19201e+08	2.12501e+08	1.12506e+08	1.88556e+08	1.85013e+08	8.25035e+08	3.05278e+08	1.13992e+08	1.89706e+08	1.71127e+09	1.90698e+08	1.13733e+08	1.33772e+08	1.6822e+09	6.70615e+08	1.30803e+08	1.86138e+08	1.56392e+09
M204T94	O-Acetylcarnitine	204.123	93.8	204.124	1.63918	C9H18NO4	[M+H]+			C02571	Endocrine and metabolic disease	5080-50-2		BioDeepDB	2	pos	6.38174e+06	9.76521e+06	8.76362e+06	1.36416e+08	8.91409e+06	1.16637e+07	1.06167e+07	7.31014e+06	1.4588e+07	9.35359e+06	1.24481e+07	6.78068e+07	1.48662e+07	9.9239e+07	5.23018e+07	7.74095e+06	3.92311e+06	1.318e+08	8.1325e+06	5.43787e+06	4.17148e+06	4.87202e+06	8.37902e+06	5.1943e+06	6.26393e+07	6.73523e+06	1.3701e+07	1.10655e+07	1.19088e+08	2.14439e+07	9.39076e+07	8.47049e+07	6.35228e+07
M153T54	Propylthiouracil	153.041	53.6	170.051	21.3407	C7H10N2OS	[M+H-H2O]+	Diazines	Pyrimidines and pyrimidine derivatives	C07569		51-52-5	HMDB0014690	GNPS	2	pos	9.08424e+07	8.89015e+07	6.19223e+07	7.06431e+07	7.72732e+07	6.35113e+07	6.46614e+07	6.89837e+07	6.74571e+07	6.52488e+07	6.22491e+07	6.18284e+07	8.12114e+07	6.25864e+07	6.4927e+07	6.75909e+07	6.52867e+07	6.33107e+07	6.9051e+07	6.42502e+07	7.11514e+07	6.49641e+07	6.5255e+07	6.55412e+07	6.40488e+07	6.90158e+07	5.93514e+07	6.23862e+07	7.2689e+07	6.62605e+07	6.18917e+07	6.56738e+07	6.64504e+07
M154T50	N-Acetylhistamine	154.097	50.4	153.09	0.0780545	C7H11N3O	[M+H]+	Carboxylic acids and derivatives	Carboxylic acid derivatives	C05135	Amino acid metabolism	673-49-4	HMDB0013253	MoNA	2	pos	8.77344e+06	5.96253e+08	5.12853e+08	2.78066e+08	4.30166e+08	2.80543e+08	1.22829e+08	1.19692e+08	8.90488e+07	1.31038e+08	1.35894e+07	1.49618e+08	1.80746e+08	1.97046e+08	2.62237e+08	2.22477e+08	1.11536e+08	1.96392e+08	1.61302e+08	2.11762e+08	1.11376e+08	2.2567e+08	1.68009e+08	2.20689e+08	1.02765e+08	2.84988e+07	4.58969e+08	4.4896e+08	1.15491e+08	5.15839e+08	7.21439e+08	5.20489e+08	3.34961e+08
M162T335	(R)-Salsolinol	162.091	335.4	179.095	26.1211	C10H13NO2	[M+H-H2O]+	Tetrahydroisoquinolines		C09642	Chemical structure transformation maps	525-72-4/27740-96-1	HMDB0005199	MoNA	2	pos	1.51418e+06	1.06974e+07	1.23241e+06	1.34487e+06	3.55415e+06	3.20968e+06	1.16015e+06	1.90011e+06	837038	3.12873e+06	571189	473288	365284	8.28141e+06	4.50178e+06	1.11104e+06	3.04434e+06	3.50882e+06	1.64373e+06	2.67395e+06	1.31459e+06	6.11958e+06	2.75829e+06	823434	3.23948e+06	1.78469e+06	1.21113e+06	5.24688e+06	2.62222e+07	2.11062e+06	3.52775e+06	767711	1.52663e+06
M163T42	5-Hydroxylysine	163.108	42.3	162.1	0.112245	C6H14N2O3	[M+H]+	Carboxylic acids and derivatives	Amino acids, peptides, and analogues	C16741	Amino acid metabolism; Global and overview maps	1190-94-9/1190-94-9 28902-93-4	HMDB0000450	MoNA	2	pos	1.62523e+06	5.14694e+06	660961	3.15956e+06	2.78303e+06	793237	2.4936e+07	3.02756e+06	529855	2.89187e+07	2.9018e+07	936722	2.04452e+07	2.3181e+07	1.49543e+06	1.57896e+07	9.90602e+07	7.14031e+06	132796	2.08289e+07	4.37616e+06	490370	141431	363899	2.43188e+08	4.3852e+08	302342	176257	4.16396e+07	2.07817e+06	1.31243e+07	201780	872073
M183T53	Hydroxyphenyllactic acid	183.085	53.2	182.058	27.8414	C9H10O4	[M+H]+	Phenylpropanoic acids		C03672		306-23-0	HMDB0000755	BioDeepDB	2	pos	3.00389e+07	5.29364e+07	3.26196e+07	4.02098e+07	5.48703e+07	5.22291e+07	3.8861e+07	2.53762e+07	3.8441e+07	3.33963e+07	4.08097e+07	2.53121e+07	2.62625e+07	3.59568e+07	4.6691e+07	2.90955e+07	2.28946e+07	5.33645e+07	2.9144e+07	2.58009e+07	3.56898e+07	3.01569e+07	3.30398e+07	2.37447e+07	2.25238e+07	4.28238e+07	2.84534e+07	1.91398e+07	2.58475e+07	1.97346e+07	3.0277e+07	3.59075e+07	3.57824e+07
M188T64	N8-Acetylspermidine	188.176	63.9	187.168	0.734909	C9H21N3O	[M+H]+	Carboximidic acids and derivatives	Carboximidic acids	C01029		34450-15-2/13431-24-8	HMDB0002189	MoNA	2	pos	338198	8.44188e+06	626867	1.44047e+06	418959	834938	1.04194e+07	212401	7.71162e+06	287111	4.8267e+07	1.79125e+08	6.921e+07	2.49402e+06	1.07298e+08	1.79119e+07	1.58156e+07	7.69863e+06	3.66764e+07	3.22808e+07	1.03644e+06	551207	823037	2.22061e+06	1.94214e+07	3.95124e+07	3.95515e+07	2.54589e+07	529696	2.55936e+08	2.31324e+06	1.12434e+07	3.8349e+07
M189T131	Glycylleucine	189.123	131.3	188.116	0.126901	C8H16N2O3	[M+H]+	Carboxylic acids and derivatives	Amino acids, peptides, and analogues	C02155		869-19-2	HMDB0000759	MoNA	2	pos	3.36913e+08	2.05813e+07	1.19973e+08	3.05587e+08	4.81844e+08	4.68921e+08	1.37749e+08	1.088e+07	8.16841e+08	2.26461e+08	2.65483e+08	2.50032e+08	2.226e+08	5.27548e+06	1.33398e+08	1.06318e+08	1.85945e+07	4.62457e+08	1.87637e+08	2.36095e+08	2.63322e+07	2.90512e+07	1.75541e+08	4.57985e+08	2.89206e+07	9.02694e+08	2.28676e+08	2.6792e+08	2.75917e+08	3.99684e+07	7.283e+08	2.89935e+08	2.44882e+07
M202T339	Asymmetric dimethylarginine	202.144	339.4	202.143	4.45227	C8H18N4O2	[M]+	Carboxylic acids and derivatives	Amino acids, peptides, and analogues	C03626		30315-93-6/220805-22-1	HMDB0001539	MoNA	2	pos	7.7859e+07	1.55557e+08	1.1468e+08	8.12509e+07	1.97182e+07	6.18958e+07	4.71545e+07	6.72417e+07	4.3038e+07	1.34076e+08	5.87324e+06	4.22833e+07	1.59114e+07	1.96046e+08	1.04702e+08	5.44652e+07	4.22694e+07	9.72661e+07	1.13956e+08	1.70079e+08	6.00374e+07	1.14256e+08	1.19891e+08	7.75477e+07	1.80253e+08	1.09808e+08	7.67253e+07	9.93914e+07	7.88607e+07	1.048e+08	6.6112e+07	3.31655e+07	5.10514e+06
M217T105	beta-Alanyl-L-lysine	217.154	105.1	217.143	0.0911402	C9H19N3O3	[M]+	Peptidomimetics	Hybrid peptides	C05341	Metabolism of other amino acids; Global and overview maps		HMDB0060442	BioDeepDB	2	pos	7.32998e+07	8.05927e+07	8.1274e+06	3.39004e+07	6.51446e+07	9.04265e+07	7.08378e+07	9.69621e+06	7.65881e+07	4.64869e+07	4.62313e+07	1.36858e+08	8.48839e+07	2.93683e+06	1.18577e+08	7.99476e+07	2.1658e+08	7.46101e+07	5.44616e+07	1.26962e+08	7.5907e+07	3.87852e+07	7.74147e+06	9.07581e+07	1.80535e+08	8.92621e+07	1.42521e+08	1.46606e+08	7.63594e+06	4.34235e+08	6.69061e+07	1.37508e+08	1.77527e+08
M224T74_2	Cerulenin	224.128	73.5	223.121	0.785266	C12H17NO3	[M+H]+	Epoxides	Oxirane carboxylic acids and derivatives	C12058		17397-89-6	HMDB0015168	MoNA	2	pos	7.46227e+06	1.28366e+07	1.32324e+06	7.39201e+06	2.46313e+06	1.75018e+07	4.00978e+07	1.62796e+07	877657	1.17103e+07	3.46954e+06	8.53944e+06	3.15733e+06	2.09931e+07	3.01896e+06	6.93521e+06	2.44001e+07	1.17929e+06	6.05916e+06	1.83492e+07	3.11965e+06	8.52354e+06	8.12274e+06	1.75815e+07	4.41807e+06	3.48457e+06	7.36147e+06	1.7354e+06	3.3646e+07	1.29888e+07	2.25061e+06	1.18795e+06	861372
M247T229	Lenticin	247.144	228.7	246.137	1.19842	C14H18N2O2	[M+H]+	Carboxylic acids and derivatives	Amino acids, peptides, and analogues	C09213		487-58-1	HMDB0061115	MoNA	2	pos	2.97688e+08	6.51165e+07	6.43074e+07	2.44598e+08	2.56335e+08	2.2526e+08	6.39156e+07	5.89941e+07	6.22104e+07	2.30368e+08	5.95905e+07	2.32056e+08	8.84264e+07	1.0077e+08	2.08224e+08	2.5579e+08	2.39781e+08	2.2814e+08	7.49299e+07	7.86266e+07	2.90549e+08	2.693e+08	2.37229e+08	2.21637e+08	2.22909e+08	2.64603e+08	8.45859e+07	2.11528e+08	2.86367e+08	2.28641e+08	6.79199e+07	2.665e+08	7.50547e+07
M230T176	Amiloride	230.06	176.4	229.048	21.4031	C6H8ClN7O	[M+H]+	Diazines	Pyrazines	C06821		2016-88-8/2609-46-3	HMDB0014732	MoNA	2	pos	2.83034e+08	1.17504e+08	9.75777e+06	2.89673e+07	7.63761e+06	5.20585e+07	1.6428e+07	3.9371e+06	4.41379e+06	4.37948e+07	3.00324e+06	2.76924e+06	4.19879e+06	2.97882e+07	4.85833e+07	863669	3.60752e+07	2.25313e+07	5.05685e+07	2.53136e+07	6.96362e+06	6.63743e+07	5.49515e+07	9.52563e+07	3.83397e+07	2.48316e+08	2.0755e+07	1.04253e+07	5.84331e+07	1.24007e+08	7.22332e+07	2.17522e+07	1.10642e+07
M300T494	Phytosphingosine	300.289	494.3	317.293	12.1017	C18H39NO3	[M+H-H2O]+	Organonitrogen compounds	Amines	C12144	Lipid metabolism; Global and overview maps	554-62-1	HMDB0004610	mzCloud	2	pos	5.45091e+06	3.10098e+07	2.3902e+07	6.8242e+07	5.29683e+07	6.82174e+06	5.21116e+07	2.10179e+07	1.06939e+07	9.57807e+07	1.73865e+07	2.55096e+06	7.32995e+06	2.44811e+06	1.534e+07	1.41419e+07	7.4715e+06	5.90491e+07	7.11524e+07	5.60548e+06	8.94522e+06	4.0089e+06	6.89774e+06	2.65492e+07	1.91207e+07	1.07729e+08	5.03101e+06	2.45815e+06	7.42448e+07	1.32846e+07	1.02653e+07	2.34766e+07	1.01679e+07
M387T618	5alpha-Cholestanone	387.363	617.8	386.355	3.15982	C27H46O	[M+H]+	Steroids and steroid derivatives	Cholestane steroids	C03238		566-88-1	HMDB0000871	MoNA	2	pos	700421	49260.9	96942.7	1.01054e+07	578306	4.34144e+06	45985.9	4.03228e+06	426224	9.56056e+07	2.57986e+06	3.22662e+06	6.47434e+06	3.97304e+06	1.55858e+07	5.23759e+06	7.61143e+07	4.39219e+06	4.79081e+06	4.43307e+06	403428	37793	7.67774e+06	2.10843e+06	5.48104e+06	5.35759e+06	7.2682e+06	1.95619e+07	1.73446e+07	2.44598e+07	3.77645e+07	4.53685e+06	2.74265e+07
M584T557	Bilirubin	584.269	557.2	584.264	9.75578	C33H36N4O6	[M]+			C00486	Metabolism of cofactors and vitamins; Global and overview maps; Digestive system	635-65-4		BioDeepDB	2	pos	6.6726e+06	3.09883e+07	7.93884e+06	2.27213e+07	5.7946e+06	3.05627e+07	5.55864e+06	1.58305e+07	2.73669e+06	2.06856e+07	4.20174e+06	9.69461e+06	2.468e+06	4.43556e+06	1.08627e+07	1.73881e+07	2.27402e+07	3.94967e+06	2.16512e+06	1.30129e+07	1.15812e+08	1.47302e+07	9.08176e+06	2.25877e+07	9.88331e+06	8.71675e+06	2.99166e+07	3.72142e+07	1.79788e+07	1.01749e+07	1.18542e+07	8.58918e+06	1.19516e+07
M100T61	2-Pyrrolidinone	100.076	60.6	99.0684	1.23906	C5H9NO	[M+H]+	Pyrrolidines	Pyrrolidones	C11118		616-45-5 / 872-50-4	HMDB0002039	BioDeepDB	2	pos	1.57674e+07	2.37843e+07	3.29358e+06	2.61345e+06	4.61387e+07	4.05621e+07	1.24995e+08	9.85935e+06	3.11258e+07	1.11913e+07	2.26065e+08	5.10025e+07	1.53174e+08	7.61404e+07	3.65335e+06	4.16142e+07	5.39066e+07	5.50062e+07	4.51996e+07	5.27392e+07	5.68267e+06	4.46278e+06	4.02128e+06	6.38566e+06	6.84857e+06	5.62795e+07	1.73195e+07	4.11984e+06	1.0052e+08	2.70166e+07	4.40993e+07	1.36725e+07	3.16284e+07
M114T49	epsilon-Caprolactam	114.091	49.3	113.084	0.666133	C6H11NO	[M+H]+	Lactams	Caprolactams	C06593	Xenobiotics biodegradation and metabolism; Global and overview maps	105-60-2	HMDB0062769	mzCloud	2	pos	1.49719e+08	4.82696e+07	1.67801e+08	1.88961e+08	1.14116e+08	1.1948e+07	3.1612e+08	2.24981e+08	2.58063e+08	3.1095e+08	2.49589e+08	4.26616e+08	1.24234e+08	2.47578e+08	4.66885e+07	6.96969e+07	6.55962e+07	3.70127e+08	8.56245e+07	2.9515e+07	1.49476e+08	9.74041e+07	1.94584e+07	2.50975e+07	4.8776e+07	2.47455e+08	4.41498e+06	5.04036e+07	2.70107e+08	2.91862e+07	2.42374e+07	2.33189e+08	1.01133e+08
M115T48	L-Prolinamide	115.087	47.9	114.079	0.208539	C5H10N2O	[M+H]+			C19781		7531-52-4		mzCloud	2	pos	1.58751e+07	1.55554e+07	5.38595e+06	2.79374e+07	4.51777e+06	1.14722e+07	5.49697e+06	1.1413e+07	7.18753e+06	5.85081e+06	6.57185e+06	5.45093e+06	6.74652e+06	2.54885e+07	5.60328e+06	2.78466e+06	1.21415e+07	6.86277e+06	1.05432e+07	3.93099e+07	2.32806e+07	7.00138e+06	7.9186e+06	6.66404e+06	6.54693e+06	4.44546e+06	1.00335e+07	6.39696e+06	8.93918e+06	1.46674e+07	1.16978e+07	2.49837e+07	6.23905e+06
M123T276	4-Hydroxybenzaldehyde	123.044	275.6	122.037	0.195052	C7H6O2	[M+H]+	Organooxygen compounds	Carbonyl compounds	C00633	Chemical structure transformation maps; Xenobiotics biodegradation and metabolism; Global and overview maps	123-08-0	HMDB0011718	mzCloud	2	pos	1.34709e+07	4.27319e+06	561931	5.38014e+06	7.70783e+06	721284	1.19649e+06	2.59277e+06	1.98795e+06	1.1611e+07	6.80055e+06	3.80511e+06	4.26289e+06	1.55734e+06	216142	1.93994e+06	3.84965e+06	4.85927e+06	1.14382e+07	1.88365e+06	4.75101e+06	2.80074e+06	3.66581e+06	5.44596e+06	7.13388e+06	1.38494e+07	97066.5	3.01787e+06	5.27266e+06	1.10604e+07	992790	1.1409e+07	90197.7
M130T333	Isoquinoline	130.065	333.2	129.058	0.953368	C9H7N	[M+H]+	Isoquinolines and derivatives		C06323		119-65-3	HMDB0034244	mzCloud	2	pos	1.18264e+07	980585	9.13757e+06	5.04077e+07	2.26112e+07	5.5994e+06	3.39819e+06	3.22704e+06	494711	9.95287e+06	635928	816594	959849	822415	2.12261e+06	1.11427e+06	1.23056e+07	1.37668e+06	9.6442e+06	6.13908e+06	9.26064e+06	341616	374519	4.73675e+06	4.86452e+06	8.12552e+06	1.78017e+06	1.21376e+06	4.45588e+08	2.0936e+07	1.16894e+07	2.54949e+06	1.1077e+07
M134T292	Hydroxyindole	134.06	291.8	133.053	0.924958	C8H7NO	[M+H]+	Endogenous Metabolites		C02040		2380-94-1		mzCloud	2	pos	7.33786e+07	3.23959e+07	3.71889e+07	1.20078e+08	4.47899e+08	1.82347e+07	4.11646e+07	9.70262e+07	1.2665e+08	4.99812e+07	4.79875e+07	8.0112e+07	3.52451e+08	1.98592e+08	1.76069e+07	9.7485e+07	9.06386e+07	2.69694e+08	7.09648e+07	7.16004e+07	1.42951e+08	3.37295e+07	1.88562e+07	1.08097e+08	1.93155e+08	5.28937e+07	1.14329e+08	1.17163e+08	1.14562e+08	1.58289e+08	5.25139e+07	8.23214e+07	2.35608e+08
M143T229	2-Naphthylamine	143.073	228.6	143.073	4.18874	C10H9N	[M]+	Naphthalenes		C02227		91-59-8	HMDB0041802	mzCloud	2	pos	5.31361e+06	2.27992e+07	550635	233941	2.31009e+06	5.65936e+06	2.11955e+06	2.58619e+06	1.07582e+06	3.55705e+06	3.76231e+06	1.74288e+06	483377	5.15815e+06	6.70386e+06	958606	2.69637e+06	4.27685e+06	2.14117e+06	4.00618e+06	3.07845e+06	8.80553e+06	2.05568e+06	3.36881e+06	859860	2.6055e+06	1.40805e+06	1.49623e+06	489021	2.88257e+06	6.6164e+06	2.88532e+06	1.18805e+06
M162T238	4-Hydroxy-2-quinolone	162.055	237.6	161.048	0.148098	C9H7NO2	[M+H]+			C16716	Chemical structure transformation maps	86-95-3		mzCloud	2	pos	1.28682e+07	8.01783e+06	9.95207e+06	8.93739e+06	1.97066e+07	5.2256e+06	9.09093e+06	1.20424e+07	6.27278e+06	7.0756e+06	3.97164e+06	1.54292e+06	2.3346e+06	4.45977e+07	1.26351e+07	9.16956e+06	2.36627e+07	2.16366e+07	4.20314e+06	1.57829e+07	1.12931e+07	1.59313e+07	3.21127e+06	6.25477e+06	1.46983e+07	7.03154e+06	1.01702e+07	7.01702e+06	2.25794e+07	6.38844e+06	1.41072e+07	5.53216e+06	1.753e+07
M166T48	L-Methionine S-oxide	166.053	48.5	165.046	0.746748	C5H11NO3S	[M+H]+	Endogenous Metabolites		C02989	Amino acid metabolism	3226-65-1		mzCloud	2	pos	3.64328e+07	6.99581e+06	4.04632e+07	4.46651e+06	8.64221e+07	1.14084e+08	3.53235e+07	5.22676e+06	1.24461e+07	6.09912e+06	4.51633e+07	1.4461e+07	1.2258e+07	3.17861e+06	2.03342e+07	2.58981e+07	4.53568e+07	1.48166e+07	2.18644e+07	4.69058e+06	1.12238e+07	1.00764e+07	1.20925e+07	2.86126e+07	2.64256e+07	2.21914e+07	1.62226e+07	1.86257e+07	3.25924e+06	4.23315e+07	1.55283e+07	3.53751e+07	1.74646e+07
M153T558	Geranial	153.127	557.9	152.12	0.809783	C10H16O	[M+H]+	Prenol lipids	Monoterpenoids	C01499	Chemical structure transformation maps; Global and overview maps; Metabolism of terpenoids and polyketides	c("141-27-5", "5392-40-5")	HMDB0035078	mzCloud	2	pos	1.75372e+08	8.55791e+07	2.83793e+07	1.04288e+07	6.66319e+07	1.25691e+08	5.51869e+07	1.04963e+07	8.72317e+07	2.27644e+08	5.14401e+07	3.59523e+07	1.18736e+07	1.8077e+06	3.38171e+07	6.35566e+06	4.35881e+07	7.01139e+07	4.12696e+07	1.86434e+08	1.90212e+07	2.74664e+07	5.02701e+07	6.02611e+07	3.01092e+07	8.23795e+07	6.12406e+07	1.63064e+08	2.35047e+07	1.84461e+07	9.70367e+07	4.0927e+07	5.21037e+07
M157T48	Imidazolelactic acid	157.061	48.3	156.053	0.839598	C6H8N2O3	[M+H]+	Azoles	Imidazoles	C05132		876-19-7	HMDB0002320	mzCloud	2	pos	2.25169e+07	2.35014e+07	1.80584e+07	1.89186e+07	1.84424e+07	1.83019e+07	1.77045e+07	2.11918e+07	1.92997e+07	1.86424e+07	1.80385e+07	1.9787e+07	2.52261e+07	1.87435e+07	1.79923e+07	1.90683e+07	1.85323e+07	2.18883e+07	1.8378e+07	1.77974e+07	1.99326e+07	2.17442e+07	1.915e+07	1.84525e+07	2.31965e+07	1.92096e+07	3.88809e+07	2.01476e+07	2.68215e+07	1.94744e+07	2.13294e+07	1.95452e+07	1.97353e+07
M165T71	3,4-Dihydroxyphenylpropanoate	165.054	70.6	182.058	24.4404	C9H10O4	[M+H-H2O]+	Phenylpropanoic acids		C10447	Amino acid metabolism	1078-61-1	HMDB0000423	mzCloud	2	pos	5.81159e+08	7.96806e+07	2.09883e+08	2.94658e+07	4.92896e+08	1.03891e+08	3.53839e+07	6.58407e+07	1.75658e+07	2.32582e+08	2.47664e+08	8.81261e+07	1.48652e+08	3.78744e+07	1.30766e+08	1.10746e+08	6.25645e+08	1.67737e+08	3.40534e+07	2.33911e+08	8.58668e+07	1.12064e+08	3.88752e+08	1.15292e+08	1.88726e+08	5.59604e+08	2.55667e+08	1.28028e+08	2.93123e+07	2.43948e+08	1.82322e+08	1.9315e+07	6.60791e+07
M165T574	4-Phenylbutyrate	165.091	573.8	164.084	0.7511	C10H12O2	[M+H]+	Benzene and substituted derivatives		C21793		1821-12-1	HMDB0000543	mzCloud	2	pos	2.59079e+06	4.56697e+06	9.96026e+06	5.79208e+06	4.69699e+06	8.31001e+07	5.21729e+07	6.35091e+06	9.49288e+06	1.06598e+08	6.97903e+07	8.68271e+07	1.83641e+07	1.15454e+08	8.80869e+07	4.38934e+07	6.9267e+07	3.64786e+07	1.0443e+08	7.93675e+07	3.90692e+07	4.2154e+07	5.65569e+07	4.5793e+07	3.38949e+07	6.56023e+07	4.93083e+07	9.49037e+07	1.87774e+07	3.75729e+07	2.49493e+06	9.76446e+06	1.16867e+07
M165T395	Jasmone	165.127	394.7	164.12	0.750935	C11H16O	[M+H]+	Organooxygen compounds	Carbonyl compounds	C08490		488-10-8	HMDB0035601	mzCloud	2	pos	767460	2.85776e+06	1.08432e+07	7.70748e+06	1.52628e+07	5.54411e+06	3.77203e+06	2.61353e+06	6.88788e+06	5.93633e+06	7.68969e+06	3.50236e+06	2.24604e+06	4.14703e+06	3.2126e+06	2.68376e+06	1.46123e+07	5.26195e+06	5.54075e+06	5.53601e+06	7.8668e+06	1.95888e+06	1.77125e+06	1.02177e+07	4.85313e+06	5.30746e+06	4.53951e+06	5.35362e+06	2.19925e+06	1.17091e+07	6.21151e+06	9.19257e+06	5.4739e+06
M172T290	Gabapentin	172.133	290.1	171.126	0.00453863	C9H17NO2	[M+H]+			C07018		60142-96-3		BioDeepDB	2	pos	3.20338e+07	1.51509e+07	3.91479e+07	5.58516e+07	4.06366e+06	1.04283e+07	2.26593e+07	2.68784e+07	1.23678e+07	7.52313e+07	2.3176e+07	2.06167e+07	3.01732e+07	6.05733e+07	4.2968e+07	4.22983e+07	2.70497e+07	4.27706e+07	8.45282e+07	1.078e+08	1.72789e+07	2.20424e+07	4.69378e+07	2.25809e+07	5.38687e+07	6.03194e+07	3.23834e+07	1.44548e+07	6.05025e+07	3.543e+07	3.97432e+07	2.68273e+07	1.53154e+07
M211T284	(-)-Jasmonic acid	211.133	284.2	210.126	0.113672	C12H18O3	[M+H]+	Fatty Acyls	Lineolic acids and derivatives	C08491	Lipid metabolism; Signal transduction; Chemical structure transformation maps; Global and overview maps	c("6894-38-8", "59366-47-1")	HMDB0032797	mzCloud	2	pos	3.2068e+07	3.04597e+06	1.27613e+07	8.89054e+06	3.22763e+07	7.70851e+06	4.4434e+06	3.66329e+06	2.73226e+06	3.60852e+07	4.50714e+07	2.23893e+07	5.07319e+07	1.22226e+07	1.82999e+07	2.44533e+07	1.05509e+08	2.83189e+07	2.32205e+07	5.64901e+07	3.6383e+07	1.03312e+07	5.24311e+07	2.515e+07	4.91284e+07	2.03733e+08	5.61996e+07	3.13044e+07	5.42837e+06	1.90975e+07	4.12741e+07	4.9947e+06	1.6271e+07
M205T276	Diglycidyl resorcinol ether	205.086	275.7	222.089	21.1326	C12H14O4	[M+H-H2O]+	Extractables/Leachables		C19228		101-90-6		mzCloud	2	pos	6.39479e+06	5.17515e+06	2.50825e+06	5.2614e+06	8.29931e+06	2.70896e+06	4.3698e+06	2.22314e+06	34802.5	2.60336e+06	3.85403e+06	1.55e+07	21365.9	2.06635e+06	3.63556e+06	2.65857e+06	1.57071e+07	25031.3	5.78423e+06	1.03242e+07	44815.9	833961	69270.3	11560.6	57654.3	187699	1.34677e+07	127600	135790	4.82786e+07	369548	207166	30635.4
M222T343	Carbofuran	222.113	343.4	221.105	0.558275	C12H15NO3	[M+H]+	Coumarans		C14291		1563-66-2	HMDB0031770	mzCloud	2	pos	6.32392e+06	8.76538e+06	3.26318e+06	3.13389e+06	4.37289e+07	8.51031e+07	1.22778e+07	4.3893e+06	3.89418e+06	9.58001e+06	1.58642e+07	8.32243e+06	5.54551e+06	5.32247e+06	1.25475e+07	1.09779e+06	2.54132e+06	1.13842e+07	4.02664e+06	8.89044e+06	974245	4.45867e+06	6.55575e+06	1.10289e+07	1.42485e+06	3.96878e+06	1.71509e+06	993005	2.5623e+07	7.61608e+06	1.02503e+07	2.54156e+07	1.71676e+07
M255T530	(9Z)-Hexadecenoic acid	255.232	529.8	254.225	0.485832	C16H30O2	[M+H]+	Fatty Acyls	Fatty acids and conjugates	C08362	Lipid metabolism	373-49-9	HMDB0003229	mzCloud	2	pos	2.09127e+07	5.07449e+06	6.05066e+06	1.35326e+07	7.75424e+07	6.1667e+06	4.38463e+06	2.61261e+07	1.45928e+07	1.08356e+09	1.03256e+08	6.71924e+07	3.27998e+07	2.99253e+07	1.00817e+08	6.53021e+06	8.55128e+06	6.7682e+07	4.60899e+07	6.56686e+06	4.15846e+06	2.6557e+07	5.78664e+07	3.2138e+07	6.31718e+06	5.97237e+07	6.20738e+07	1.8645e+07	2.5208e+08	4.18682e+07	1.61042e+07	1.28861e+07	4.56993e+06
M240T70	Cyanazine	240.087	70.5	240.089	9.99639	C9H13ClN6	[M]+	Pesticides/Herbicides		C14299		21725-46-2		mzCloud	2	pos	3.27497e+08	1.06755e+08	2.48867e+07	134470	2.64021e+07	1.45105e+08	584070	37124.7	1.71301e+07	2.91237e+06	1.14026e+07	126982	1.24258e+06	2.15015e+07	4.82853e+07	273247	2.06503e+07	79308.3	2.55072e+07	3.3425e+07	398346	6.182e+07	6.83748e+07	1.564e+08	2.74031e+06	4.19455e+07	2.46648e+07	869593	35535.4	5.04546e+07	6.02379e+07	9.73175e+07	1.24471e+06
M262T366	Oxolinic acid	262.065	365.9	261.064	12.7293	C13H11NO5	[M+H]+			C11342		14698-29-4		BioDeepDB	2	pos	1.94797e+07	6.0405e+06	1.08896e+07	1.63557e+06	1.14668e+07	8.39132e+06	876307	2.65746e+06	743598	2.52329e+06	786327	3.03835e+06	3.00079e+06	8.25268e+07	1.16865e+06	674804	1.99736e+06	1.71059e+06	993168	1.539e+06	1.10802e+07	494200	2.59285e+06	5.0878e+06	2.20369e+06	1.47802e+06	1.27702e+06	1.38514e+06	2.77867e+06	7.65365e+06	4.12206e+06	4.32465e+06	3.58639e+06
M249T319	Pyrimethamine	249.091	319.4	248.083	4.5124	C12H13ClN4	[M+H]+	Diazines	Pyrimidines and pyrimidine derivatives	C07391		58-14-0	HMDB0014350	mzCloud	2	pos	1.54103e+07	2.93671e+06	5.87586e+06	2.31248e+07	3.20974e+07	2.30286e+07	2.50508e+06	292328	3.74739e+06	3.6837e+06	1.433e+06	490807	230484	2.24901e+06	306291	483599	421080	610456	583630	1.91298e+06	1.168e+06	2.90293e+06	717282	805470	1.20477e+06	4.50296e+06	611250	2.24815e+06	3.7049e+06	753434	2.15775e+06	1.22169e+07	278978
M271T318	Pelargonidin	271.06	318	271.061	1.47569	C15H11O5	[M]+	Endogenous Metabolites		C05904	Biosynthesis of other secondary metabolites; Global and overview maps	c("134-04-3", "7690-51-9")		mzCloud	2	pos	5.37531e+07	6.39671e+07	1.19909e+08	2.30914e+07	8.85244e+07	2.23999e+07	1.86857e+07	2.8715e+07	1.83955e+07	2.93663e+07	7.36585e+06	2.46177e+07	2.73409e+07	2.78094e+07	2.89902e+07	1.60959e+07	2.68448e+08	1.52261e+07	1.01679e+08	4.02815e+08	4.59492e+07	2.15365e+08	1.65881e+07	7.70379e+07	3.74919e+07	1.21773e+08	1.71439e+07	1.16385e+08	9.37109e+07	4.825e+07	2.36361e+07	1.13733e+07	1.02156e+07
M257T446	Nandrolone	257.19	445.6	274.193	15.6849	C18H26O2	[M+H-H2O]+	Steroids and steroid derivatives	Estrane steroids	C07254		434-22-0	HMDB0002725	mzCloud	2	pos	4.30077e+06	1.55958e+06	545648	4.94497e+06	677795	1.07602e+06	5.48474e+06	2.69252e+07	4.10318e+06	1.51348e+07	2.87456e+06	3.21169e+06	7.17462e+06	1.24526e+07	2.6602e+06	1.51486e+07	9.82971e+06	1.54142e+07	4.56019e+06	6.70131e+06	5.05679e+07	4.79696e+06	9.40849e+06	2.15348e+06	8.39539e+06	1.15671e+07	4.99247e+06	1.53042e+06	5.98551e+06	6.58181e+06	3.37226e+06	2.63046e+06	3.43931e+06
M263T532	Stearolic acid	263.237	532	280.24	15.3246	C18H32O2	[M+H-H2O]+	Endogenous Metabolites; Natural Products/Medicines		C08459		506-24-1		mzCloud	2	pos	2.15129e+08	3.99096e+08	3.36724e+08	6.19164e+07	2.50929e+07	5.0915e+07	9.9155e+07	2.09408e+08	3.19005e+07	4.72507e+07	7.90535e+07	2.84291e+07	5.11322e+07	4.19765e+08	4.65267e+08	1.24239e+08	1.65869e+08	1.51501e+08	1.72987e+08	1.12243e+09	1.80728e+08	1.50229e+08	5.11604e+08	1.17265e+08	9.98586e+07	3.59268e+07	2.66817e+09	7.52763e+07	2.31087e+08	1.53606e+08	5.31057e+07	1.89373e+08	1.02908e+07
M265T251	Phenylacetylglutamine	265.118	251	264.111	0.844905	C13H16N2O4	[M+H]+	Carboxylic acids and derivatives	Amino acids, peptides, and analogues	C04148	Amino acid metabolism	28047-15-6	HMDB0006344	mzCloud	2	pos	2.48777e+06	821640	3.97312e+06	2.29398e+07	686270	6.60301e+07	3.8993e+07	569213	468272	1.94942e+06	1.14632e+07	3.18651e+06	560288	457623	2.26568e+06	1.4146e+06	3.28094e+06	618665	3.13236e+06	691733	1.38012e+07	7.28659e+07	2.48033e+07	2.85491e+06	1.37527e+07	660333	3.63948e+06	511557	3.50694e+06	2.77899e+07	5.1743e+06	3.39425e+07	1.04251e+08
M270T208	Medazepam	270.091	208.2	270.757	3.61436	C16H15ClN2	[M]+	Therapeutics/Prescription Drugs; Sports Doping Drugs		D01292		2898-12-6		mzCloud	2	pos	5.26712e+06	5.78795e+06	9.23148e+06	9293.16	6.32492e+06	9543.06	837671	2.57853e+06	1.52379e+06	4.21443e+06	1.21688e+06	2.1963e+06	2.36218e+06	2.58635e+06	3.47968e+06	1.04706e+06	2.00993e+07	1.39711e+06	8.2895e+06	2.73037e+07	3.917e+06	1.52946e+07	1.133e+06	5.62134e+06	3.25911e+06	8.03676e+06	1.79645e+06	8.19226e+06	6.3436e+06	4.20364e+06	2.63262e+06	1.30168e+06	21684
M273T373	Naringenin	273.076	372.6	272.068	0.64451	C15H12O5	[M+H]+	Flavonoids	Flavans	C00509	Chemical structure transformation maps; Biosynthesis of other secondary metabolites; Global and overview maps	480-41-1	HMDB0002670	mzCloud	2	pos	3.1186e+07	1.78263e+07	2.59175e+06	2.15014e+06	1.74737e+06	6.44343e+06	573495	2.32444e+06	2.37401e+06	3.3839e+06	2.61774e+06	2.64053e+06	877658	9.65736e+06	5.30082e+07	2.46054e+06	5.54055e+07	6.37628e+06	2.31357e+07	1.20859e+07	6.06622e+06	5.64149e+07	4.95614e+08	4.93791e+07	4.87421e+07	1.87456e+08	2.45144e+07	1.66291e+06	1.37759e+06	6.18238e+07	6.35421e+07	1.64189e+06	2.58398e+06
M265T453	Qing Hau Sau	265.132	452.9	282.147	29.2911	C15H22O5	[M+H-H2O]+			C09538		63968-64-9		BioDeepDB	2	pos	1.99238e+08	3.12073e+07	8.19662e+06	1.52259e+06	5.42347e+06	1.3429e+07	4.03087e+07	9.37964e+06	3.52842e+07	5.00815e+06	1.89106e+06	4.42942e+06	1.00782e+06	1.10315e+06	2.09162e+08	1.72995e+07	5.62008e+07	1.6076e+06	5.43037e+06	1.00119e+07	8.12884e+07	1.75272e+07	2.0449e+06	2.33692e+07	3.63524e+07	2.72456e+06	2.95524e+08	3.60801e+07	1.57074e+06	8.91385e+07	1.95677e+07	1.25092e+08	1.44111e+07
M285T639	9-cis-Retinal	285.221	639	284.214	1.31828	C20H28O	[M+H]+	Prenol lipids	Retinoids	C16681	Metabolism of cofactors and vitamins	514-85-2	HMDB0006218	mzCloud	2	pos	1.43885e+07	1.7156e+07	1.52028e+07	1.46829e+07	1.41117e+07	2.82888e+07	2.32571e+07	1.98735e+07	1.20904e+07	1.35596e+07	1.55706e+07	1.38271e+07	1.52486e+07	1.66504e+07	1.38758e+07	1.12638e+07	1.65193e+07	2.2142e+07	2.42261e+07	502326	1.56582e+07	1.5965e+07	1.21217e+07	1.88629e+07	1.62221e+07	4.68269e+06	1.42155e+07	1.52903e+07	1.05391e+07	469258	1.58012e+06	2.0352e+07	1.07158e+07
M295T381	9-OxoODE	295.226	381.3	294.219	1.2736	C18H30O3	[M+H]+	Fatty Acyls	Lineolic acids and derivatives	C14766	Lipid metabolism	54232-59-6	HMDB0004669	mzCloud	2	pos	6.96818e+06	6.55471e+06	2.56122e+06	8.43986e+07	2.10144e+06	2.28623e+08	3.71977e+06	3.56396e+06	1.80533e+06	3.73438e+07	1.54629e+06	1.04954e+07	2.4567e+06	5.33838e+06	2.50962e+07	9.36567e+06	6.39331e+06	1.28234e+07	3.89653e+06	1.35833e+07	1.63613e+07	2.82684e+06	5.0595e+06	8.68273e+06	2.81317e+07	3.05085e+06	3.63723e+06	6.3483e+07	1.0962e+07	2.37121e+06	2.84703e+06	9.2245e+06	7.51664e+06
M297T468	12,13-DHOME	297.242	467.9	314.246	13.235	C18H34O4	[M+H-H2O]+	Fatty Acyls	Fatty acids and conjugates	C14829	Lipid metabolism		HMDB0004705	mzCloud	2	pos	7.79068e+07	2.81932e+06	2.1528e+07	1.78694e+09	5.47154e+07	1.80114e+07	6.37612e+08	1.86419e+07	2.1668e+08	3.7013e+07	1.45627e+07	2.21731e+07	4.21024e+07	1.5467e+06	4.70548e+07	3.15589e+07	2.4084e+07	5.24359e+06	3.44505e+07	2.92796e+07	5.547e+06	2.24814e+07	2.14277e+07	7.52436e+07	3.08701e+07	2.0161e+07	2.97135e+07	9.37554e+07	4.65817e+08	3.42427e+07	1.77851e+07	1.03376e+08	5.04628e+08
M298T690	Tridemorph	298.31	689.6	297.303	1.59566	C19H39NO	[M+H]+	Oxazinanes	Morpholines	C11285		c("24602-86-6", "81412-43-3", "NA")	HMDB0031810	mzCloud	2	pos	7.19615e+06	2.97498e+07	8.75426e+06	6.78862e+06	8.64319e+06	9.97997e+06	7.8998e+06	9.03098e+06	2.92773e+06	1.18719e+07	6.51677e+06	5.38512e+06	2.9253e+06	7.05107e+06	7.09255e+06	6.45856e+06	6.93764e+06	1.40515e+07	4.13863e+06	1.57148e+06	9.94231e+06	3.45865e+06	6.12266e+06	8.1082e+06	2.31634e+06	8.29572e+06	6.89452e+06	2.23276e+06	7.48078e+06	1.16741e+06	1.2415e+06	1.04336e+07	6.56312e+06
M326T600	Oleoylethanolamide	326.305	599.9	325.298	2.68461	C20H39NO2	[M+H]+	Organonitrogen compounds	Amines	C20792	Signal transduction	111-58-0	HMDB0002088	mzCloud	2	pos	2.35116e+08	1.64086e+08	1.70456e+09	1.94449e+09	2.16233e+08	1.37632e+08	4.03324e+09	1.1503e+09	3.18721e+08	9.74705e+09	2.59958e+09	1.84221e+09	5.25042e+08	6.53976e+07	5.26274e+08	1.4096e+09	1.27564e+08	5.87959e+09	9.34093e+08	3.68702e+08	1.01775e+08	6.88777e+07	2.23915e+08	3.52671e+08	4.73769e+08	9.61996e+08	1.08908e+08	3.01522e+08	3.03578e+09	1.15098e+08	3.61026e+08	1.42378e+09	4.80174e+07
M323T398	Clostebol	323.183	397.9	322.17	18.7701	C19H27ClO2	[M+H]+	Therapeutics/Prescription Drugs; Sports Doping Drugs		D07731				mzCloud	2	pos	2.17631e+07	2.12984e+07	4.30476e+06	206965	303625	9.87236e+06	203302	3.77118e+06	320268	2.8532e+06	16878.6	548358	102753	231749	1.06736e+07	119081	2.17139e+07	42218.2	3.5399e+06	6.68351e+06	4.33519e+06	4.33997e+07	1.8695e+06	5.69822e+06	562060	416168	1.5817e+07	1.4001e+07	353466	1.6892e+07	8.67697e+06	3.04824e+06	2.62866e+06
M356T443	(4Z,7Z,10Z,13Z,16Z,19Z)-Docosahexaenoic acid ethyl ester	356.278	443.4	356.272	17.0362	C24H36O2	[M]+			C16185		81926-94-5		mzCloud	2	pos	356691	117819	1.61194e+06	6.14409e+07	8.68542e+06	1.70298e+06	3.80294e+07	2.26398e+06	1.43819e+07	5.64379e+07	4.82809e+07	3.55321e+07	4.39718e+07	5.36904e+06	2.26455e+06	2.42228e+07	1.26058e+07	6.73114e+07	622384	5.65794e+07	2.58745e+07	1.18885e+06	122507	3.13508e+06	1.87302e+07	7.18138e+07	416535	725418	2.14531e+07	68662.1	3.06428e+07	320069	8.79934e+06
M347T360	Corticosterone	347.221	360	346.214	2.81089	C21H30O4	[M+H]+	Steroids and steroid derivatives	Hydroxysteroids	C02140	Lipid metabolism; Neurodegenerative disease; Global and overview maps; Endocrine system	50-22-6	HMDB0001547	mzCloud	2	pos	397865	83427.6	1.20869e+06	1.89832e+07	232669	3.04895e+06	1.12602e+06	513620	226031	396830	765334	240778	159303	137470	1.14379e+06	183902	962377	87059.7	1.31326e+06	6.19282e+06	3.04858e+06	2.42222e+06	838900	2.01749e+06	884654	151104	1.71513e+06	2.52549e+06	649408	1.26765e+06	4.91377e+06	311855	1.53433e+06
M365T269	Tetrahydrocortisone	365.231	268.7	364.225	3.49368	C21H32O5	[M+H]+	Steroids and steroid derivatives	Hydroxysteroids	C05470	Lipid metabolism	53-05-4	HMDB0000903	mzCloud	2	pos	623413	9038.33	1.21686e+06	34990.4	129595	426343	1.366e+06	2.30493e+06	584064	221253	53363.1	881102	1.8596e+06	53217.6	3.6567e+06	1.88915e+06	6.63306e+06	1.66796e+06	337602	3.36672e+06	100205	160828	1.56587e+07	1.29685e+07	1.06175e+07	103434	762540	1.54323e+06	1.10041e+07	507744	1.11291e+06	4.17405e+06	1.13747e+06
M379T390	2-Arachidonoylglycerol	379.295	390.2	378.277	28.2735	C23H38O4	[M+H]+	Endocannabinoids		C13856	Environmental adaptation; Nervous system; Signaling molecules and interaction	53847-30-6	HMDB0004666	mzCloud	2	pos	2.30869e+07	9.45937e+07	7.56583e+07	4.37459e+06	3.3272e+07	6.41267e+07	2.4419e+07	8.5723e+06	2.60983e+07	4.00704e+07	5.66579e+06	2.07872e+08	7.80869e+06	1.64734e+07	1.29713e+07	5.2804e+07	1.5933e+08	1.4354e+07	2.00232e+07	9.06492e+06	2.78196e+08	7.53158e+07	6.46437e+08	3.07267e+08	6.41784e+08	1.59191e+07	8.56653e+07	5.03028e+06	4.21943e+06	1.52691e+07	7.88574e+06	1.11928e+08	5.45688e+06
M385T646	Cholest-4-en-3-one	385.341	646.4	384.339	13.6918	C27H44O	[M+H]+	Steroids and steroid derivatives	Cholestane steroids	C00599	Xenobiotics biodegradation and metabolism; Global and overview maps	601-57-0	HMDB0000921	mzCloud	2	pos	6.45822e+07	6.7933e+07	3.02412e+07	2.42214e+07	8.57744e+07	4.04538e+07	6.32101e+07	5.90073e+07	6.89776e+07	4.23054e+07	5.32077e+07	5.01823e+07	5.37661e+07	4.8985e+07	6.02996e+07	6.11403e+07	3.9827e+07	6.02743e+07	7.60975e+07	2.13083e+07	4.38429e+07	6.03092e+07	3.41145e+07	3.66355e+07	4.85879e+07	5.57331e+07	2.25102e+07	7.04403e+07	1.14983e+08	5.04923e+07	2.93678e+07	4.8038e+07	5.90832e+07
M375T367	Scullcapflavone II	375.107	367.2	374.1	1.26897	C19H18O8	[M+H]+			C10183		55084-08-7		mzCloud	2	pos	2.10712e+06	372814	396004	5.70914e+06	1.15901e+07	185192	1.00451e+07	5.83202e+06	6.93824e+06	2.53805e+06	2.30556e+06	4.36519e+07	7.07058e+06	3.82102e+06	1.19176e+07	2.8385e+06	1.09412e+07	6.61962e+06	1.49767e+06	1.53535e+07	7.94936e+06	168601	1.03586e+06	3.29147e+06	6.18149e+06	3.80984e+06	5.88508e+06	5.07156e+06	2.02423e+06	1.25043e+07	7.2374e+06	1.63865e+06	2.05097e+06
M382T109	trans-Zeatin-7-beta-D-glucoside	382.163	108.9	381.165	23.749	C16H23N5O6	[M+H]+	Organooxygen compounds	Carbohydrates and carbohydrate conjugates	C16443	Global and overview maps; Metabolism of terpenoids and polyketides		HMDB0012201	mzCloud	2	pos	1.74939e+07	2.36769e+07	2.62918e+06	6.47981e+06	1.44816e+07	5.96833e+06	1.86922e+07	9.43265e+06	3.32019e+07	1.4328e+07	4.60692e+07	3.39246e+07	1.189e+07	6.22971e+06	1.9712e+07	9.99535e+06	1.04756e+08	3.49951e+07	2.34453e+07	3.78737e+07	2.2241e+07	2.5405e+06	1.49921e+07	4.45046e+07	4.32012e+07	3.80832e+07	9.00378e+07	1.63108e+07	1.28413e+07	4.78592e+07	9.2027e+06	1.77236e+07	1.91052e+07
M391T425_2	Di-n-octyl phthalate	391.293	424.9	390.277	22.2953	C24H38O4	[M+H]+	Extractables/Leachables; Textile Chemicals/Auxiliary/Dyes; Industrial Chemicals		C14227		117-84-0		mzCloud	2	pos	6.13985e+09	6.24646e+07	1.52785e+09	2.86933e+08	2.62615e+09	6.84727e+09	1.12465e+08	3.45208e+07	1.25288e+09	8.10686e+08	2.21301e+09	1.42032e+08	1.14305e+08	1.85906e+07	3.80873e+08	9.94647e+07	9.04398e+07	3.12322e+08	1.38629e+10	1.51967e+08	1.13332e+08	8.42869e+08	4.38856e+08	4.07484e+08	1.05647e+08	8.65946e+08	5.6252e+09	9.02002e+08	1.32855e+08	7.05443e+08	4.04424e+08	3.41807e+09	5.16435e+07
M396T650	Vitamin D2	396.346	649.5	396.339	18.1255	C28H44O	[M]+	Steroids and steroid derivatives	Vitamin D and derivatives	C05441	Lipid metabolism; Global and overview maps	50-14-6	HMDB0000900	mzCloud	2	pos	8.31307e+07	5.29268e+07	4.32956e+07	1.36e+07	1.37262e+08	4.21618e+08	6.43383e+07	3.60992e+07	4.44334e+07	2.27712e+07	1.75863e+07	7.11436e+06	1.20019e+06	7.40121e+06	4.57926e+07	3.32801e+06	3.20889e+07	4.97498e+07	4.64983e+07	8.16951e+07	1.05798e+07	2.31507e+07	1.01999e+08	1.49415e+07	1.0647e+07	2.40436e+08	1.89635e+07	1.18103e+07	4.0163e+07	6.53089e+06	1.25396e+07	4.41176e+07	4.19733e+06
M439T615	Oleanolic acid	439.36	615.4	456.36	16.2373	C30H48O3	[M+H-H2O]+	Prenol lipids	Triterpenoids	C17148		508-02-1	HMDB0002364	mzCloud	2	pos	6.19745e+07	1.67982e+07	1.9054e+08	6.9758e+06	1.38321e+07	3.75386e+07	1.25092e+07	1.28286e+07	1.02172e+07	1.32557e+08	5.3125e+06	8.29443e+06	1.21773e+07	7.92188e+06	1.7625e+08	4.621e+07	2.86684e+08	1.49696e+07	2.79445e+08	5.98706e+08	5.05671e+08	1.2951e+07	2.05662e+08	1.19408e+08	2.50196e+07	1.98387e+08	3.40985e+08	1.52938e+07	9.6906e+07	2.50844e+07	1.26273e+08	1.67347e+07	8.24532e+06
M457T592	Ursolic acid	457.365	592	456.36	4.53904	C30H48O3	[M+H]+	Prenol lipids	Triterpenoids	C08988		77-52-1	HMDB0002395	mzCloud	2	pos	5.55474e+06	4.15498e+07	7.15623e+07	1.98319e+06	2.43969e+07	9.19692e+06	2.21613e+07	2.46147e+07	6.48884e+06	7.76643e+07	1.92474e+06	4.76107e+06	3.50343e+06	1.3094e+06	8.71467e+07	2.85564e+07	9.60105e+07	1.91594e+07	8.22387e+07	1.16913e+08	9.00718e+08	1.99027e+07	7.75841e+07	5.20621e+07	2.30411e+07	9.81467e+07	1.8575e+07	3.87307e+06	1.10643e+07	6.47105e+06	8.97795e+06	7.41751e+06	1.64305e+07
M471T554_1	Glycyrrhetinate	471.346	553.8	470.34	2.9193	C30H46O4	[M+H]+	Prenol lipids	Triterpenoids	C02283		c("1449-05-4", "471-53-4")	HMDB0011628	mzCloud	2	pos	3.45231e+08	8.56106e+08	7.42037e+08	1.86857e+08	7.0542e+08	2.09875e+08	4.82128e+08	3.44287e+08	7.98832e+07	9.02018e+09	3.69044e+09	4.1999e+08	4.96503e+08	8.91073e+09	7.14316e+08	3.45749e+09	6.04543e+09	2.06809e+09	1.40435e+09	8.68754e+09	6.78343e+09	6.76065e+08	6.16595e+08	4.11437e+08	1.96669e+10	4.30882e+10	5.76033e+08	2.10355e+09	7.09472e+09	6.54126e+08	1.13137e+08	1.99085e+08	2.52072e+10
M489T438	Asiatic acid	489.363	437.9	488.35	11.2881	C30H48O5	[M+H]+			C08617		464-92-6		mzCloud	2	pos	716586	1.75901e+07	6.94259e+06	9.10658e+06	342874	1.04734e+07	1.04902e+07	2.22109e+06	4.46878e+06	3.28899e+06	1.73966e+06	3.07644e+07	4.05773e+06	4.6158e+06	1.25449e+07	4.04771e+07	2.70271e+07	3.53666e+06	2.36057e+07	4.47592e+07	4.88797e+06	1.17738e+07	1.2448e+07	8.67395e+06	5.3889e+06	1.96384e+07	2.58567e+07	2.50968e+07	4.89601e+06	1.50644e+07	4.23131e+06	7.02896e+06	8.8965e+06
M497T268	Telmisartan	497.235	268.1	514.237	11.3307	C33H30N4O2	[M+H-H2O]+	Benzene and substituted derivatives	Biphenyls and derivatives	C07710		144701-48-4	HMDB0015101	mzCloud	2	pos	36767.6	1.82762e+06	332338	2.36626e+06	2.29555e+06	72730.2	3.75826e+06	4.24034e+07	1.02069e+07	302777	6.28337e+06	309794	1.85283e+07	91035.4	4.95457e+06	105700	99640.1	7.85953e+06	67982.6	90835	40713	8.92461e+06	2.28281e+06	47877.2	435795	529246	125278	1.65817e+06	6.00733e+06	748469	519408	4.01426e+06	2.70398e+06
M101T61	5-Valerolactone	101.06	60.9	100.052	0.237483	C5H8O2	[M+H]+			C02240		542-28-9		BioDeepDB	2	pos	1.33267e+08	1.06896e+07	1.02666e+07	6.28705e+06	7.91018e+07	9.75499e+07	3.21338e+08	7.02515e+07	6.48973e+07	1.02515e+08	5.99395e+08	9.95621e+07	4.49089e+08	2.17006e+08	2.15741e+07	1.29895e+08	1.40834e+08	1.20689e+08	8.85085e+07	1.26345e+08	1.76863e+07	2.9497e+07	2.83246e+07	3.56693e+07	5.10404e+07	9.05171e+07	1.95465e+07	9.9516e+06	2.18203e+08	2.69424e+07	1.00566e+08	1.34377e+08	3.82208e+08
M115T95	Dihydrouracil	115.039	95.4	114.043	1.47177	C4H6N2O2	[M+H]+	Diazines	Pyrimidines and pyrimidine derivatives	C00429	Metabolism of cofactors and vitamins; Metabolism of other amino acids; Global and overview maps; Nucleotide metabolism	504-07-4	HMDB0000076	BioDeepDB	2	pos	3.73044e+06	2.31616e+07	9.30441e+06	2.81322e+06	2.63138e+06	2.89985e+06	4.12945e+06	5.09918e+06	1.85048e+06	2.12738e+06	237710	1.10744e+07	868062	18347	3.14654e+06	1.57658e+07	276561	2.15234e+07	3.03322e+06	26795.3	1.08421e+07	3.75607e+06	275420	8.88849e+06	51285.7	1.35214e+06	5.56648e+06	3.98871e+06	2.86207e+06	1.32045e+06	3.60446e+06	2.73797e+07	1.24977e+07
M115T68	N-Methylhydantoin	115.05	67.9	114.043	0.208605	C4H6N2O2	[M+H]+	Azolines	Imidazolines	C02565	Amino acid metabolism; Global and overview maps	616-04-6	HMDB0003646	BioDeepDB	2	pos	2.02538e+07	1.24324e+07	6.42274e+06	7.76453e+06	2.99086e+07	1.59518e+07	5.38445e+06	7.14052e+06	3.64077e+06	2.8146e+07	1.52306e+07	1.30585e+07	3.89627e+06	2.35001e+07	1.70716e+07	2.70883e+06	1.01848e+07	8.59957e+06	1.5252e+07	6.47404e+06	5.57127e+06	3.42997e+06	2.21344e+07	1.19902e+07	9.80368e+06	1.33948e+07	6.92881e+06	1.07436e+07	3.49722e+06	1.90276e+07	1.32772e+07	2.94629e+06	5.23017e+06
M118T324	L-2,4-diaminobutyric acid	118.065	323.9	118.074	0.230318	C4H10N2O2	[M]+	Carboxylic acids and derivatives	Amino acids, peptides, and analogues	C03283	Amino acid metabolism; Global and overview maps	1758-80-1	HMDB0006284	BioDeepDB	2	pos	3.90916e+07	7.96973e+06	2.71624e+06	2.41194e+06	1.92583e+07	4.4027e+07	1.56135e+07	6.36383e+06	1.02857e+06	2.61908e+06	1.99583e+07	8.82967e+06	1.96781e+07	2.28634e+06	1.9974e+06	1.75885e+06	2.11441e+06	1.87949e+06	2.12574e+06	7.88321e+06	6.74093e+06	4.36068e+06	1.5559e+06	1.59986e+07	1.03895e+07	2.36498e+06	7.27308e+06	5.71373e+06	1.6772e+07	2.7404e+06	3.0866e+06	2.92527e+07	1.76983e+07
M123T81	Benzoate	123.044	81.4	122.037	0.0630985	C7H6O2	[M+H]+			C00180	Chemical structure transformation maps; Amino acid metabolism; Xenobiotics biodegradation and metabolism; Global and overview maps	65-85-0 / 766-76-7		BioDeepDB	2	pos	64296.3	360901	1.12127e+07	6.87266e+06	1.85796e+07	1.88726e+06	4.73999e+06	2.99044e+06	7.94933e+06	2.55921e+07	7.74799e+06	2.49204e+06	608131	2.93785e+07	5.73624e+06	2.91926e+06	3.36694e+07	4.07694e+06	5.59592e+06	2.18692e+07	1.10285e+07	5.85043e+06	1.33431e+06	1.07004e+07	5.96775e+06	8.07458e+06	5.16216e+06	4.13209e+06	419809	1.46336e+07	4.92731e+06	7.8416e+06	5.10767e+06
M128T52	Dihydrothymine	128.071	52.1	128.059	0.09989	C5H8N2O2	[M]+	Diazines	Pyrimidines and pyrimidine derivatives	C00906		696-04-8	HMDB0000079	BioDeepDB	2	pos	6.30034e+06	1.67961e+07	1.90684e+07	3.80526e+07	5.50713e+07	3.74888e+07	1.77008e+07	2.04226e+07	1.79611e+07	2.56131e+07	1.68025e+07	1.66067e+07	1.09384e+07	4.11658e+07	2.36588e+07	9.8195e+06	3.25267e+07	1.80496e+07	1.75966e+07	2.95425e+07	2.76856e+07	3.13472e+07	2.09284e+07	2.44678e+07	4.53311e+07	2.84143e+07	1.88667e+07	4.47488e+07	1.13296e+07	2.96229e+07	1.81917e+07	1.05621e+07	1.74382e+07
M131T53	Beta-Leucine	131.09	52.8	131.095	0.0462103	C6H13NO2	[M]+	Carboxylic acids and derivatives	Amino acids, peptides, and analogues	C02486		5699-54-7	HMDB0003640	BioDeepDB	2	pos	2.40008e+07	2.64607e+06	6.02716e+06	5.92183e+07	6.33771e+08	1.43999e+07	3.04958e+08	3.27345e+07	4.46436e+06	6.03579e+06	3.01836e+08	1.71734e+07	9.64845e+08	3.83388e+08	4.99905e+06	2.5099e+06	9.67206e+06	1.64927e+07	8.29975e+06	2.75571e+06	5.36119e+07	1.5922e+07	883745	1.15411e+07	9.08365e+06	5.37956e+06	4.15458e+06	3.29492e+06	1.47025e+08	1.65559e+07	1.93966e+07	9.28116e+06	7.73619e+06
M132T438	N-Carbamoylputrescine	132.101	437.8	131.106	9.98298	C5H13N3O	[M+H]+	Carboximidic acids and derivatives	Carboximidic acids	C00436	Amino acid metabolism; Global and overview maps	6851-51-0	HMDB0033458	BioDeepDB	2	pos	1.39947e+07	7.77436e+07	1.80839e+07	3.06164e+07	5.45065e+07	7.64043e+07	4.84988e+07	6.68275e+07	9.86181e+06	9.4509e+07	2.42443e+07	1.04586e+07	5.24623e+06	2.30267e+07	5.53079e+06	4.7214e+06	2.72212e+07	5.95046e+06	3.18211e+07	4.80616e+06	2.82171e+07	5.49108e+07	1.67056e+07	8.91036e+06	7.31397e+06	8.32568e+06	2.86726e+07	6.269e+06	3.36516e+07	1.51533e+07	2.42766e+07	9.32103e+06	1.03645e+07
M132T573	D-allo-Isoleucine	132.101	572.8	131.095	8.74303	C6H13NO2	[M+H]+			C21092		1509-35-9		BioDeepDB	2	pos	2.31797e+07	6.71006e+07	2.56592e+08	2.16181e+08	3.33536e+07	1.21471e+08	1.34519e+08	1.65217e+07	6.79672e+07	1.15182e+08	3.89175e+07	6.45088e+07	1.26582e+07	1.02692e+07	1.27495e+07	1.13415e+07	6.46427e+07	1.34314e+07	7.51619e+07	1.21691e+07	9.66092e+07	1.36664e+07	1.26327e+07	1.05928e+08	5.71325e+07	2.87578e+07	3.71897e+07	6.74207e+07	6.15006e+07	4.59904e+07	4.63901e+07	8.60129e+07	4.16369e+07
M133T54	5,6-Dihydro-5-fluorouracil	133.032	53.6	132.034	0.452293	C4H5FN2O2	[M+H]+	Diazines	Pyrimidines and pyrimidine derivatives	C16630	Xenobiotics biodegradation and metabolism	696-06-0	HMDB0060402	BioDeepDB	2	pos	2.79176e+08	3.1881e+07	2.1099e+08	2.20328e+08	6.38956e+08	3.95807e+08	3.83404e+07	8.70218e+06	3.55677e+06	4.63764e+06	2.12204e+08	1.92161e+07	5.18261e+06	1.85972e+08	4.12369e+07	2.85206e+07	3.56064e+07	4.68612e+07	1.2558e+07	1.14148e+07	4.41984e+07	5.48416e+06	9.38723e+06	2.24982e+07	4.37034e+07	4.98644e+07	7.36389e+06	2.85339e+07	1.22217e+07	1.4183e+08	9.86054e+07	2.06798e+06	1.02181e+08
M134T48_2	Isochavicol	134.081	48.4	134.073	0.0379257	C9H10O	[M]+			C20464	Biosynthesis of other secondary metabolites	20649-39-2 539-12-8		BioDeepDB	2	pos	3.0659e+07	3.89781e+07	5.06948e+06	1.52191e+08	5.50276e+07	3.54267e+07	3.65414e+07	5.33671e+07	8.41586e+06	8.90772e+07	4.52443e+07	5.22466e+07	1.95098e+07	1.21769e+08	1.78912e+08	1.17896e+07	1.31617e+08	4.27769e+07	9.28601e+07	1.06838e+08	6.57675e+07	4.11897e+07	3.24923e+07	6.94292e+07	7.84248e+07	4.94415e+07	7.91956e+06	7.00745e+07	1.44987e+08	4.10951e+07	4.7347e+08	1.23795e+07	1.33634e+07
M136T81	Tetrahydropteridine	136.076	81.4	136.075	5.87908	C6H8N4	[M]+	Pteridines and derivatives		C05650		10593-78-9	HMDB0001216	BioDeepDB	2	pos	280136	2.37781e+06	1.08469e+07	7.32471e+06	1.81394e+07	7.86861e+06	3.40687e+06	2.8156e+06	6.91515e+06	7.86858e+06	7.64665e+06	3.50861e+06	2.21713e+06	6.04651e+06	814941	2.36036e+06	1.70295e+07	4.5096e+06	5.71859e+06	5.20017e+06	9.15656e+06	2.40462e+06	1.12824e+07	9.91307e+06	5.59383e+06	5.72343e+06	4.9231e+06	5.87662e+06	2.41511e+06	1.37216e+07	5.26645e+06	7.25902e+06	5.19048e+06
M140T34_2	Acetylphosphate	139.982	33.8	139.988	0.777985	C2H5O5P	[M]+	Organic phosphoric acids and derivatives	Phosphate esters	C00227	Carbohydrate metabolism; Energy metabolism; Metabolism of other amino acids; Global and overview maps	590-54-5	HMDB0001494	BioDeepDB	2	pos	6.26281e+06	1.27244e+07	1.03339e+07	9.71773e+06	1.0167e+07	8.34548e+06	9.2899e+06	1.20069e+07	9.8465e+06	8.05427e+06	7.7017e+06	9.13912e+06	1.23237e+07	9.40847e+06	8.01725e+06	8.56792e+06	8.45236e+06	1.03507e+07	8.91035e+06	8.80056e+06	9.26519e+06	9.06669e+06	8.82935e+06	9.51481e+06	1.10605e+07	8.60147e+06	8.51181e+06	9.20423e+06	1.18398e+07	9.15537e+06	1.02656e+07	8.16786e+06	8.83742e+06
M140T52	Imidazolepropionic acid	140.054	52.3	140.059	0.0191752	C6H8N2O2	[M]+	Azoles	Imidazoles	C20522	Amino acid metabolism	1074-59-5	HMDB0002271	BioDeepDB	2	pos	4.78541e+06	384614	3.83255e+07	347089	3.01721e+07	1.63614e+06	7.09605e+06	4.45652e+06	470558	1.02261e+06	2.18925e+06	4.86169e+06	644896	1.54002e+06	1.68087e+06	2.55894e+06	7.8647e+06	4.36139e+06	1.02147e+07	8.68642e+06	1.02688e+07	1.56055e+06	1.17792e+06	7.6277e+06	4.60521e+06	727853	8.46034e+06	4.08856e+06	557578	2.01183e+07	6.51532e+06	615464	7.49538e+06
M141T64	4,5,6,7-Tetrahydroisoxazolo(5,4-c)pyridin-3-ol	141.066	63.6	140.059	0.0352311	C6H8N2O2	[M+H]+			C13693		64603-91-4		BioDeepDB	2	pos	4.40739e+06	2.25226e+06	2.0532e+07	4.28529e+06	1.28319e+07	3.79112e+07	4.79826e+06	3.97471e+06	4.10163e+06	2.9098e+06	1.02781e+07	1.87589e+07	3.75149e+06	9.78959e+07	7.75514e+06	7.10234e+07	2.90803e+06	3.63134e+06	5.198e+07	8.50658e+07	2.45679e+07	5.4415e+06	6.89925e+07	1.42225e+07	1.87909e+07	3.63071e+07	3.76931e+06	1.39399e+08	1.60269e+07	1.55894e+08	1.24085e+07	2.6088e+06	9.81083e+06
M143T305	Kojic acid	143.032	305.4	142.027	12.667	C6H6O4	[M+H]+	Pyrans	Pyranones and derivatives	C14516		501-30-4	HMDB0032923	BioDeepDB	2	pos	588036	721275	3.52808e+06	1.12276e+07	1.45786e+07	7.77673e+06	511961	776377	476724	2.4294e+06	4.01097e+06	636706	2.68145e+06	781416	1.03762e+06	789508	1.76306e+06	527882	3.56559e+06	515155	3.42872e+06	429762	521724	5.9762e+06	1.88937e+06	1.20805e+06	1.65897e+06	1.68885e+06	501398	5.41266e+06	2.52801e+06	1.07983e+07	1.34775e+06
M146T50	4-Guanidinobutanoic acid	146.082	49.7	145.085	2.47948	C5H11N3O2	[M+H]+	Carboxylic acids and derivatives	Amino acids, peptides, and analogues	C01035	Amino acid metabolism; Global and overview maps	463-00-3	HMDB0003464	BioDeepDB	2	pos	4.76689e+06	1.70033e+06	3.8468e+07	1.97485e+07	4.26115e+06	7.54865e+07	4.82786e+07	1.55698e+07	3.466e+07	7.90633e+07	6.32436e+07	7.63733e+07	1.80499e+07	1.12711e+08	7.81787e+07	3.95934e+07	6.00784e+07	3.37795e+07	9.7108e+07	8.2532e+07	4.12803e+07	4.23914e+07	5.63992e+07	5.29703e+07	2.78509e+07	5.4302e+07	4.00724e+07	7.38504e+07	2.01875e+07	5.28074e+07	8.17652e+06	3.18335e+07	3.13447e+07
M149T82	Triethanolamine	149.107	82.1	149.105	14.7545	C6H15NO3	[M]+	Amines	Alkanolamines	C06771	Lipid metabolism	102-71-6	HMDB0032538	BioDeepDB	2	pos	5.45409e+07	3.36061e+07	3.04936e+06	2.54608e+06	2.33572e+07	7.47497e+07	2.58157e+07	2.43856e+06	2.75052e+07	6.69282e+07	1.02143e+07	1.28468e+07	2.93854e+06	999825	1.76128e+07	1.57195e+06	1.78716e+07	2.64792e+07	3.62754e+07	4.89902e+07	2.63868e+06	1.97441e+07	3.80075e+07	2.71045e+07	1.51265e+07	2.92734e+07	3.34469e+07	4.93107e+07	9.39186e+06	2.9498e+06	4.12723e+07	3.52166e+07	9.33986e+06
M153T74	2-Biphenylol	153.066	74.3	170.073	0.00163874	C12H10O	[M+H-H2O]+	Benzene and substituted derivatives	Biphenyls and derivatives	C02499		90-43-7	HMDB0032582	BioDeepDB	2	pos	1.1178e+06	416509	7.90126e+06	4.47298e+06	981788	1.83252e+07	1.05709e+07	3.245e+06	7.86557e+06	2.08259e+07	1.59782e+07	1.84011e+07	3.52221e+06	2.66519e+07	2.015e+07	9.03839e+06	1.58309e+07	7.82932e+06	2.30313e+07	1.98269e+07	9.5523e+06	9.83211e+06	1.34271e+07	1.19119e+07	6.71305e+06	1.60118e+07	1.11048e+07	2.08205e+07	4.59094e+06	1.35509e+07	2.0317e+06	8.34215e+06	9.39741e+06
M160T205	4-Acetamido-2-aminobutanoic acid	160.097	205	160.085	0.0417838	C6H12N2O3	[M]+	Carboxylic acids and derivatives	Amino acids, peptides, and analogues	C06442	Amino acid metabolism; Global and overview maps	1190-46-1	HMDB0031411	BioDeepDB	2	pos	512913	2.11134e+08	4.96842e+07	7.11232e+07	1.09579e+06	6.35452e+06	827231	1.54663e+06	219623	587546	242090	1.1742e+06	694834	3.7061e+06	2.88889e+07	2.76326e+07	2.58613e+06	665666	974114	2.21938e+07	1.27605e+06	3.40596e+06	671026	1.06029e+08	1.889e+06	6.25863e+07	3.48704e+06	1.21619e+08	4.75521e+06	744209	832065	9.04533e+06	469073
M161T177	1-Keto-D-chiro-inositol	161.039	176.6	178.048	8.48242	C6H10O6	[M+H-H2O]+			C20251	Carbohydrate metabolism; Global and overview maps			BioDeepDB	2	pos	2.20758e+07	830036	2.94071e+06	1.64094e+07	3.55111e+07	2.40659e+07	2.5277e+06	780365	3.10004e+06	5.06792e+06	2.23343e+06	1.01218e+06	1.08009e+06	4.79045e+06	909659	1.32059e+06	895227	2.39671e+06	881603	888241	898090	1.15039e+06	839206	882895	2.37492e+06	7.06137e+06	963093	1.36468e+06	929211	854413	792988	8.02715e+06	901831
M162T81	L-Rhamnono-1,4-lactone	162.058	81.4	162.053	2.07325	C6H10O5	[M]+			C02991	Carbohydrate metabolism; Global and overview maps			BioDeepDB	2	pos	1.15458e+07	3.20376e+08	7.19061e+07	9.42775e+07	2.03679e+08	8.093e+07	1.22039e+08	8.38026e+07	2.58964e+07	1.06967e+08	5.18386e+07	4.27134e+07	1.93571e+07	7.24572e+08	3.38978e+07	2.98832e+07	2.08588e+07	3.32581e+08	7.33491e+07	4.23012e+07	1.84103e+07	1.30053e+07	1.58962e+07	1.62576e+08	1.32939e+08	8.26675e+07	2.32612e+07	1.84709e+08	9.78732e+08	2.81068e+07	1.65092e+08	5.45309e+07	1.62602e+07
M163T70	2-Dehydro-3-deoxy-L-rhamnonate	163.061	69.9	162.053	5.64434	C6H10O5	[M+H]+			C03979	Carbohydrate metabolism; Global and overview maps			BioDeepDB	2	pos	2.27785e+07	2.1911e+07	1.69719e+07	1.95174e+07	2.13613e+07	1.75283e+07	1.82322e+07	2.0158e+07	1.95585e+07	4.25764e+06	1.63776e+07	1.67586e+07	2.15344e+07	4.54363e+06	4.01039e+06	1.84622e+07	1.81256e+07	1.87561e+07	1.51141e+07	1.69053e+07	1.91117e+07	1.81415e+07	1.87896e+07	1.66718e+07	1.98087e+07	1.9908e+07	1.95517e+07	1.6393e+07	2.13648e+07	1.43616e+07	1.91711e+07	1.70554e+07	1.80363e+07
M163T268	4-Hydroxycinnamoylmethane	163.076	268	162.068	0.760384	C10H10O2	[M+H]+			C12088		3160-35-8		BioDeepDB	2	pos	2.50405e+06	4.23292e+06	3.98691e+06	4.04045e+06	4.48535e+06	6.024e+06	6.89384e+06	6.14879e+06	3.60282e+06	3.82708e+06	3.37915e+06	3.52938e+06	4.13294e+06	3.81559e+06	3.19972e+06	3.08302e+06	3.63008e+06	5.33195e+06	6.18018e+06	520972	5.14025e+06	3.239e+06	2.30374e+06	2.90516e+06	4.35655e+06	503919	2.8047e+06	4.14146e+06	2.85945e+06	440405	424209	5.03999e+06	4.10714e+06
M163T335	2-Deoxystreptamine	163.112	335.2	162.1	0.0037162	C6H14N2O3	[M+H]+			C02627	Biosynthesis of other secondary metabolites; Global and overview maps	2037-48-1		BioDeepDB	2	pos	1.8671e+06	2.94544e+06	3.38888e+06	2.93661e+06	2.25329e+06	1.52286e+06	7.34379e+06	1.16314e+06	3.10763e+06	1.12398e+07	2.08682e+06	1.56784e+06	2.06369e+06	7.71135e+06	3.07087e+06	2.31263e+06	2.27473e+06	4.32596e+06	2.19469e+06	5.74551e+06	1.11799e+06	3.82642e+06	3.97111e+06	1.32543e+06	7.29721e+06	3.81946e+06	2.65375e+06	1.20488e+07	2.44557e+07	3.89438e+06	1.8933e+06	5.24094e+06	6.31118e+06
M164T97	S-Methyl-L-methionine	164.074	96.8	164.075	0.0523448	C6H14NO2S	[M]+			C03172		4727-40-6		BioDeepDB	2	pos	1.26735e+07	605299	3.55623e+06	1.70536e+06	195363	3.30166e+06	2.15753e+07	3.08973e+07	925145	8.18697e+06	570285	3.24092e+06	936384	2.33397e+07	5.19159e+06	951247	2.16837e+06	1.76247e+07	3.34576e+06	9.29789e+06	4.30556e+06	8.54962e+06	9.55577e+06	1.74089e+06	5.33931e+07	7.50474e+06	4.85372e+06	2.66771e+06	1.61642e+06	5.04413e+06	3.43757e+06	462117	823951
M165T81	2-Hydroxycinnamic acid	165.055	81.4	164.047	0.00818378	C9H8O3	[M+H]+	Cinnamic acids and derivatives	Hydroxycinnamic acids and derivatives	C01772	Amino acid metabolism; Biosynthesis of other secondary metabolites; Global and overview maps	583-17-5 / 614-60-8	HMDB0002641	BioDeepDB	2	pos	1.0598e+07	1.07051e+06	6.97908e+06	332926	7.03566e+06	4.84385e+06	82000.7	5.15309e+06	2.2841e+07	6.047e+07	123239	6.96788e+06	6.03023e+06	8.72613e+06	1.11501e+07	163788	199877	34372.1	4.26078e+07	4.18498e+07	4.17066e+07	1.61276e+08	4.1508e+07	5.70604e+06	1.05259e+07	1.83248e+07	3.55551e+07	8.75661e+07	5.68478e+06	8.37348e+06	1.05717e+07	8.45103e+06	3.36057e+06
M165T272	Fenuron	165.102	272	164.095	0.410345	C9H12N2O	[M+H]+			C11224		101-42-8		BioDeepDB	2	pos	4.61653e+06	1.00979e+07	1.06639e+06	953514	3.41725e+06	1.68e+07	3.27734e+06	4.53121e+06	2.71081e+06	7.22939e+06	1.42597e+06	1.86424e+06	6.58127e+06	1.42653e+06	5.05238e+06	2.61588e+06	8.81622e+06	5.44893e+06	4.27033e+06	3.1045e+06	9.13782e+06	4.07444e+06	6.39632e+06	9.29301e+06	1.36187e+07	6.57072e+06	6.92735e+06	4.41178e+06	3.72987e+06	3.7357e+06	2.16633e+06	8.2417e+06	2.30999e+06
M166T69	D-Phenyllactic acid	166.072	69.2	166.063	0.229812	C9H10O3	[M]+	Phenylpropanoic acids		C05607	Chemical structure transformation maps; Amino acid metabolism; Biosynthesis of other secondary metabolites; Global and overview maps	7326-19-4 / 20312-36-1	HMDB0000563	BioDeepDB	2	pos	6.11925e+08	5.26491e+07	1.97123e+08	2.38095e+07	2.2139e+08	3.20118e+08	5.4924e+07	5.10441e+07	2.74464e+07	7.55982e+07	2.73096e+07	4.78566e+07	4.74617e+07	4.1409e+07	3.0412e+07	7.78249e+07	6.08808e+07	2.92044e+07	4.01964e+07	6.32001e+07	1.21876e+08	2.90076e+07	8.83093e+07	1.32156e+08	1.0298e+08	4.4979e+07	8.32855e+07	4.64185e+07	2.32909e+07	1.39672e+08	1.34689e+08	1.66402e+08	8.74175e+07
M167T90	1-Methylxanthine	167.056	90.2	166.049	0.0197292	C6H6N4O2	[M+H]+	Imidazopyrimidines	Purines and purine derivatives	C16358	Biosynthesis of other secondary metabolites; Global and overview maps	6136-37-4	HMDB0010738	BioDeepDB	2	pos	4.21998e+07	4.52241e+07	4.27602e+07	1.96877e+08	4.09884e+08	2.1931e+08	1.25335e+08	5.69545e+07	3.77876e+08	4.21288e+07	3.44256e+07	3.32078e+07	3.29051e+07	3.23232e+07	3.09967e+07	3.25173e+07	1.48568e+08	9.89782e+07	3.83755e+07	3.29739e+07	4.28313e+07	3.04859e+07	3.70359e+07	4.03082e+07	6.1665e+07	2.85802e+07	2.69045e+07	2.86387e+07	3.61987e+07	5.56258e+07	2.99933e+07	7.01076e+07	2.52488e+07
M167T482	3-(2-Hydroxyphenyl)propanoic acid	167.07	482.2	166.063	0.00408155	C9H10O3	[M+H]+	Phenylpropanoic acids		C01198	Amino acid metabolism; Xenobiotics biodegradation and metabolism; Global and overview maps	495-78-3	HMDB0033752	BioDeepDB	2	pos	1.62915e+07	1.23855e+07	1.53914e+07	2.12243e+08	1.72259e+08	1.23243e+07	6.66321e+07	1.41275e+07	2.78904e+08	2.15916e+07	9.53004e+06	1.06222e+07	6.8386e+07	1.11316e+07	1.57706e+07	2.55988e+07	3.26751e+07	1.35737e+07	1.20471e+07	1.01277e+07	9.7368e+06	1.07207e+07	9.25091e+06	5.53115e+06	1.65592e+07	1.77776e+07	8.83363e+06	7.58772e+06	1.41806e+07	2.17192e+07	9.5033e+06	7.14781e+06	2.90583e+07
M168T103	D-synephrine	168.091	103.5	167.095	2.26984	C9H13NO2	[M+H]+	Benzene and substituted derivatives	Phenols	C01869		614-35-7	HMDB0062811	BioDeepDB	2	pos	2.67128e+07	4.07919e+06	1.52239e+07	388776	9.29345e+06	4.17448e+06	6.22341e+06	1.40577e+07	6.78022e+06	3.50144e+06	3.08457e+06	4.62306e+07	1.8958e+07	5.25885e+06	3.43593e+06	2.73985e+06	1.71437e+06	3.93722e+07	6.55205e+06	1.57051e+07	1.11063e+06	3.40519e+07	2.23411e+08	9.05607e+07	5.08521e+06	2.34605e+07	4.08614e+06	1.08708e+06	6.7002e+06	9.54684e+07	2.47774e+07	1.3441e+08	6.12395e+06
M169T40	(S)-4-Hydroxymandelate	169.046	40.3	168.042	0.492048	C8H8O4	[M+H]+			C03198	Biosynthesis of other secondary metabolites; Global and overview maps; Xenobiotics biodegradation and metabolism; Metabolism of terpenoids and polyketides			BioDeepDB	2	pos	6.65462e+06	669315	4.05786e+07	2.1972e+07	4.47142e+06	8.15943e+07	5.05274e+07	1.65786e+07	3.65559e+07	8.57673e+07	6.68463e+07	7.89407e+07	1.89971e+07	1.09047e+08	7.89293e+07	4.17491e+07	6.48213e+07	3.50144e+07	9.25122e+07	8.14334e+07	4.26046e+07	4.44945e+07	5.53331e+07	5.2564e+07	2.91965e+07	5.97813e+07	4.49223e+07	7.69003e+07	2.11358e+07	5.97564e+07	8.60179e+06	3.49854e+07	3.6443e+07
M169T86	(R)-4-Hydroxymandelate	169.061	86.1	168.042	14.4678	C8H8O4	[M+H]+			C05343	Global and overview maps			BioDeepDB	2	pos	5.62242e+06	1.11541e+07	632586	738183	293659	4.06497e+06	2.03956e+06	1.67792e+06	347086	1.01122e+07	3.0021e+06	933928	620265	383328	3.00834e+06	7.99406e+06	4.8766e+06	6.14825e+06	4.79217e+06	1.28196e+06	2.6814e+06	704305	4.47583e+06	4.24954e+06	1.20272e+06	1.09849e+07	6.2445e+06	6.32674e+06	232559	1.00916e+06	2.28984e+06	704445	841986
M169T321	Nalpha-Methylhistidine	169.086	321.4	169.085	0.0218126	C7H11N3O2	[M]+			C03298		24886-03-1		BioDeepDB	2	pos	6.2877e+06	1.01636e+06	707821	587635	2.13988e+07	9.59284e+06	5.307e+06	6.31445e+06	958182	2.92845e+06	728118	5.50398e+06	935265	1.90131e+06	1.53678e+06	3.66249e+06	1.25372e+07	1.87233e+06	1.62134e+06	3.42492e+06	5.85149e+06	2.67776e+06	6.49099e+06	1.00146e+07	8.44994e+06	5.14915e+06	2.20554e+06	1.94432e+06	1.39415e+06	1.37428e+06	3.10194e+07	7.01481e+06	4.61966e+06
M170T263	8-Amino-7-oxononanoate	170.118	263.2	187.121	25.4765	C9H17NO3	[M+H-H2O]+			C01092	Metabolism of cofactors and vitamins; Global and overview maps	4707-58-8		BioDeepDB	2	pos	8472.07	827911	53188.7	6389.56	10487	116559	1.61623e+06	63882.2	2.46084e+06	1.81349e+06	2.96594e+06	4.04934e+06	1.80868e+06	55507.3	2.31241e+06	616550	1.78913e+06	1.3242e+06	6.07147e+06	131263	3.30908e+06	1.66768e+06	1.10223e+06	6.01849e+06	1.65208e+06	2.02413e+06	3.88838e+06	2.30626e+06	803272	3.93743e+06	2.85512e+06	5.21522e+06	3.46492e+06
M171T43	7,8-Diaminononanoate	171.149	43.1	188.153	23.5701	C9H20N2O2	[M+H-H2O]+			C01037	Metabolism of cofactors and vitamins; Global and overview maps	21738-21-6		BioDeepDB	2	pos	3.77552e+07	9.35696e+07	4.04703e+06	4.89696e+06	4.17723e+06	5.80833e+06	2.28597e+07	1.50929e+07	1.90512e+07	7.15827e+06	2.29616e+07	4.37832e+07	3.22489e+07	8.91827e+06	4.43875e+07	1.57491e+07	4.10519e+07	2.90719e+07	1.86522e+07	5.72595e+07	1.35853e+07	1.01381e+07	1.5435e+07	6.85046e+06	1.66272e+07	1.82868e+07	4.94543e+07	3.80121e+07	6.8915e+06	7.66672e+07	2.02344e+07	2.28964e+07	2.26066e+07
M172T235	N-Butyryl-L-homoserine lactone	172.097	234.5	171.089	0.720524	C8H13NO3	[M+H]+			C11837	Cellular community - prokaryotes	67605-85-0		BioDeepDB	2	pos	1.33836e+07	1.24762e+07	2.44367e+07	1.8359e+07	5.90906e+06	1.79198e+07	9.58914e+06	3.11688e+06	4.54848e+06	2.59655e+07	7.12418e+06	1.19665e+07	1.06347e+07	4.09532e+07	1.68456e+07	4.91404e+07	1.35193e+07	4.27639e+06	1.30009e+07	4.7514e+07	5.70759e+06	2.63241e+07	2.06529e+07	8.70828e+06	1.55723e+07	2.82139e+07	1.05581e+07	2.39932e+07	2.53327e+07	2.46221e+07	1.2814e+07	9.17684e+06	7.1795e+06
M173T81	2-Oxoarginine	173.078	80.8	173.08	0.18869	C6H11N3O3	[M]+	Keto acids and derivatives	Short-chain keto acids and derivatives	C03771	Amino acid metabolism; Global and overview maps	3715-10-4	HMDB0004225	BioDeepDB	2	pos	1.22389e+07	9776.21	872518	5100.75	3.78967e+06	4.10072e+06	635585	884857	2.06218e+06	69687.4	99299.1	14639.4	511713	16478	2.6782e+06	622194	587970	4871.1	553993	105378	9.25534e+06	1.01592e+07	9.98235e+06	810665	1.05473e+07	9.1139e+06	2.41538e+06	8.08164e+06	2.37401e+06	1.15407e+07	5.73055e+06	869569	2464.53
M174T52	N-Acetyl-L-glutamate 5-semialdehyde	174.076	52	173.069	0.0817991	C7H11NO4	[M+H]+	Carboxylic acids and derivatives	Amino acids, peptides, and analogues	C01250	Amino acid metabolism; Global and overview maps	13074-21-0	HMDB0006488	BioDeepDB	2	pos	1.35068e+08	1.79232e+08	4.95689e+07	5.69829e+07	7.41127e+07	5.17755e+07	2.36219e+08	3.60123e+07	8.69591e+07	2.82641e+08	1.48389e+08	2.79809e+07	2.33023e+07	6.86086e+07	5.87426e+07	1.36604e+07	9.1814e+07	2.52588e+07	2.62923e+08	2.49844e+08	2.0507e+08	7.34849e+08	2.44903e+08	5.92407e+07	9.54417e+07	9.52115e+07	1.54407e+08	3.43801e+08	3.69137e+07	5.87644e+08	6.29287e+07	4.01726e+07	2.13722e+07
M174T65	(2S,5S)-trans-Carboxymethylproline	174.076	65.1	173.069	0.736028	C7H11NO4	[M+H]+			C17366	Biosynthesis of other secondary metabolites; Global and overview maps			BioDeepDB	2	pos	9.05911e+07	1.22521e+07	2.50612e+07	3.08956e+06	8.36078e+07	3.01261e+08	1.52996e+07	1.38382e+06	9.55241e+06	3.60607e+07	1.0645e+07	1.19354e+06	609721	6.49343e+06	4.36394e+06	752505	1.05136e+07	1.69298e+06	2.17114e+07	5.49915e+06	3.15266e+06	2.52488e+06	8.97922e+06	8.52728e+06	669953	1.24983e+07	1.56775e+07	2.57996e+06	1.21807e+06	2.06175e+07	2.0481e+07	9.10592e+07	1.72285e+06
M174T238	Swainsonine	174.113	237.9	173.105	0.0574234	C8H15NO3	[M+H]+			C10173	Chemical structure transformation maps; Biosynthesis of other secondary metabolites	72741-87-8		BioDeepDB	2	pos	2.56927e+07	2.56486e+07	1.6439e+06	514738	3.86023e+07	1.75846e+08	742938	1.00117e+07	3.00772e+07	1.01703e+07	1.3654e+07	1.6074e+06	162773	2.49538e+06	2.51887e+07	1.26851e+06	3.46938e+07	1.18209e+07	2.51418e+08	967896	2.62742e+07	1.78115e+07	1.11461e+07	1.08346e+06	1.13029e+07	2.07482e+06	3.32135e+07	7.15436e+07	464219	1.38854e+07	4.20233e+06	3.86712e+07	3.74865e+07
M176T88	2-Hydroxy-3-oxoadipate	176.032	88.3	176.032	1.13616	C6H8O6	[M]+			C03217	Carbohydrate metabolism			BioDeepDB	2	pos	3.33756e+06	2.35672e+06	536909	2.30817e+07	4.005e+06	1.03517e+06	1.09816e+06	1.29643e+06	54988.5	4.40522e+06	454949	1.20777e+06	223802	644609	298879	685404	32067.9	1.9644e+06	1.67362e+06	1.25504e+06	3.0472e+06	22790.4	6.17545e+06	27278.4	744737	9973.3	8.12728e+06	818490	7.44353e+06	2.39382e+06	156101	5.48782e+06	4.46307e+07
M177T333	3-Isopropylmalate	177.074	333.2	176.069	10.0297	C7H12O5	[M+H]+	Fatty Acyls	Fatty acids and conjugates	C04411	Amino acid metabolism; Global and overview maps	921-28-8	HMDB0012156	BioDeepDB	2	pos	3.18234e+06	1.72577e+07	1.83797e+07	8.50169e+06	1.74069e+06	1.13646e+06	1.25077e+06	3.71235e+06	4.17518e+06	2.38766e+07	1.12398e+06	1.15634e+07	3.42848e+06	3.10586e+06	1.6685e+07	2.41489e+06	1.53453e+07	5.51817e+06	1.65373e+07	9.47131e+06	2.85347e+06	1.13357e+06	2.61574e+06	3.23481e+07	1.61352e+07	6.19778e+06	1.66461e+07	1.26257e+07	6.23455e+06	3.72025e+07	1.69111e+07	816112	7.42804e+06
M177T95	Serotonin	177.102	95.2	176.095	0.00704134	C10H12N2O	[M+H]+	Indoles and derivatives	Tryptamines and derivatives	C00780	Nervous system; Signal transduction; Sensory system; Digestive system; Target-based classification: G protein-coupled receptors; Development and regeneration; Signaling molecules and interaction; Amino acid metabolism; Cellular community - eukaryotes; Chemical structure transformation maps; Global and overview maps	50-67-9	HMDB0000259	BioDeepDB	2	pos	8.43755e+06	6.47617e+06	3.83428e+06	6.1099e+06	7.88437e+06	7.47376e+06	5.00674e+06	4.96885e+06	5.79782e+06	8.03713e+06	5.67763e+06	6.2061e+06	6.63433e+06	5.17851e+06	5.94723e+06	6.87195e+06	5.2379e+06	5.93049e+06	5.66509e+06	4.44717e+06	4.41511e+06	6.8747e+06	7.55351e+06	7.64441e+06	4.97529e+06	4.12179e+06	4.67501e+06	4.60427e+06	6.36755e+06	4.04126e+06	4.81228e+06	5.45257e+06	5.60186e+06
M179T454	Methyleugenol	179.107	454.1	178.099	0.0135353	C11H14O2	[M+H]+	Benzene and substituted derivatives	Methoxybenzenes	C10454	Biosynthesis of other secondary metabolites	93-15-2	HMDB0031864	BioDeepDB	2	pos	4.32435e+07	2.63365e+07	3.23174e+07	3.52869e+07	3.66121e+07	7.81787e+06	3.093e+07	3.49893e+07	3.26006e+07	3.01386e+07	2.66076e+07	3.04603e+07	3.75503e+07	2.76181e+07	2.84391e+07	3.20098e+07	2.80698e+07	2.97596e+07	2.63056e+07	2.64383e+07	2.95801e+07	3.16019e+07	2.90794e+07	2.69357e+07	2.88771e+07	3.13039e+07	3.16183e+07	2.85555e+07	3.10099e+07	2.75645e+07	3.21831e+07	2.93544e+07	2.99204e+07
M180T244	L-Homophenylalanine	180.102	243.9	179.095	0.108781	C10H13NO2	[M+H]+			C17235	Amino acid metabolism; Biosynthesis of other secondary metabolites; Global and overview maps	943-73-7		BioDeepDB	2	pos	1.94941e+08	683294	4.15152e+06	138119	980221	1.14236e+07	6.44738e+06	472277	1.37446e+06	575673	584588	790186	1.30341e+06	433424	1.25043e+08	2.8139e+06	9.41541e+06	762848	2.36069e+07	2.85859e+07	1.31373e+06	1.4952e+07	7.03007e+08	1.05035e+07	1.45342e+07	3.85126e+07	1.42228e+08	6.93812e+06	749798	9.44958e+06	4.60712e+08	1.08906e+06	1.17225e+06
M180T299	Phenacetin	180.102	299.5	179.095	0.0186159	C10H13NO2	[M+H]+			C07591		62-44-2		BioDeepDB	2	pos	1.46928e+07	2.72413e+06	1.8254e+07	2.61581e+07	2.121e+06	1.50655e+07	6.23823e+07	1.9156e+07	2.92773e+07	3.00864e+07	1.32683e+07	3.50776e+07	9.02966e+06	1.86577e+08	1.99717e+07	1.32503e+07	1.497e+07	4.36643e+07	2.31082e+07	4.03294e+07	6.33085e+06	1.60639e+07	2.42794e+07	3.76889e+06	3.6709e+07	3.10784e+07	3.22801e+07	1.799e+07	2.22073e+07	1.59891e+07	3.10467e+06	3.44517e+07	7.86524e+06
M181T298	Dulcin	181.098	297.7	180.09	2.34128	C9H12N2O2	[M+H]+	Benzene and substituted derivatives	N-phenylureas	C19415		150-69-6	HMDB0032565	BioDeepDB	2	pos	1.7412e+06	3.08951e+06	4.23477e+06	2.18622e+07	2.61474e+06	1.58537e+07	988471	3.00635e+06	2.96277e+06	8.68345e+06	1.37538e+06	3.89703e+06	2.17572e+06	471021	6.1744e+06	3.93017e+06	6.98193e+06	2.70254e+06	5.63711e+06	1.20384e+07	1.26154e+07	5.85445e+06	1.03836e+06	2.04003e+06	5.28785e+06	2.37196e+06	4.55692e+06	7.31921e+06	3.18702e+06	3.08368e+06	7.49414e+06	3.60507e+06	5.21045e+06
M182T282	Beta-Tyrosine	182.082	281.5	181.074	0.00898349	C9H11NO3	[M+H]+	Carboxylic acids and derivatives	Amino acids, peptides, and analogues	C04368	Amino acid metabolism		HMDB0003831	BioDeepDB	2	pos	8.52504e+06	2.4005e+07	8.09031e+07	5.63622e+07	1.30461e+08	5.27229e+07	2.49173e+07	2.14099e+07	5.09139e+07	6.31253e+07	5.41551e+07	2.38312e+07	1.46611e+07	3.90558e+07	2.39185e+07	1.7042e+07	1.27498e+08	3.3424e+07	3.94769e+07	4.03471e+07	6.29325e+07	1.78919e+07	1.335e+07	6.8152e+07	4.44817e+07	4.29456e+07	3.67906e+07	4.73772e+07	1.93189e+07	1.02612e+08	3.88866e+07	5.91623e+07	4.03744e+07
M182T109	Galactitol	182.079	108.9	182.079	0	C6H14O6	[M]+	Organooxygen compounds	Carbohydrates and carbohydrate conjugates	C01697	Carbohydrate metabolism; Membrane transport; Global and overview maps	608-66-2	HMDB0000107	BioDeepDB	2	pos	2.69766e+06	8.19399e+06	2.93749e+07	2.25138e+07	4.05385e+07	1.82957e+07	1.04712e+07	7.69795e+06	1.84197e+07	1.79224e+07	2.01841e+07	9.75192e+06	6.41964e+06	1.16125e+07	9.39112e+06	7.41614e+06	4.12971e+07	1.53412e+07	1.49596e+07	1.58916e+07	2.0836e+07	5.83167e+06	5.15846e+06	2.5649e+07	1.41805e+07	1.37041e+07	1.37319e+07	1.57656e+07	6.34813e+06	3.39187e+07	1.79236e+07	2.63315e+07	1.66891e+07
M183T160	Se-Methylselenocysteine	182.982	160	182.98	13.6625	C4H9NO2Se	[M]+	Carboxylic acids and derivatives	Amino acids, peptides, and analogues	C05689	Metabolism of other amino acids; Global and overview maps	26046-90-2 / 2574-71-2 / NA	HMDB0004113	BioDeepDB	2	pos	1.16753e+08	4.95459e+07	4.94764e+07	3.39549e+07	1.11446e+08	1.41831e+09	3.3636e+07	3.91793e+07	3.71434e+07	8.19617e+07	6.27918e+07	3.4335e+07	3.82663e+07	3.83365e+07	1.45407e+08	3.21261e+07	3.76626e+07	6.02221e+07	9.53622e+07	8.61225e+07	4.30544e+07	2.92412e+08	5.3103e+07	4.09842e+07	4.82678e+07	1.52966e+08	7.76984e+07	3.05822e+07	1.22309e+08	1.45917e+08	8.99925e+07	3.06131e+07	7.87715e+07
M183T335	5-Oxo-1,2-campholide	183.102	335.4	182.094	0.131075	C10H14O3	[M+H]+			C02952				BioDeepDB	2	pos	4.92798e+06	7.02151e+06	1.54841e+06	3.10324e+06	4.40875e+06	1.92392e+06	7.7861e+06	2.65066e+06	2.52355e+06	3.71064e+06	7.88444e+06	7.16532e+06	2.6717e+06	3.26692e+06	4.52463e+06	2.83353e+06	5.74078e+06	1.7537e+06	3.31677e+06	5.95765e+06	5.32318e+06	5.52605e+06	7.74507e+06	3.75509e+06	3.87515e+06	3.31252e+06	5.91989e+06	3.91344e+06	3.59801e+06	6.39366e+06	3.74239e+06	3.95824e+06	6.10149e+06
M187T70_2	5-Guanidino-3-methyl-2-oxopentanoate	187.108	69.6	187.096	0.0228995	C7H13N3O3	[M]+			C20234				BioDeepDB	2	pos	2.44051e+08	2.92732e+08	1.02712e+08	3.61122e+08	9.72194e+07	3.1328e+08	3.93074e+08	2.48064e+08	3.00768e+08	1.73225e+08	1.69404e+08	9.93861e+07	1.19271e+08	3.35625e+08	2.81268e+08	1.25611e+08	2.54569e+08	1.73016e+08	3.78744e+08	1.65234e+08	1.21168e+08	3.41348e+08	8.2475e+07	1.13723e+08	9.71744e+07	9.00543e+08	1.29383e+08	4.34896e+08	1.17772e+08	9.74054e+07	2.29408e+08	3.50502e+08	1.40058e+08
M188T208	trans-Homoaconitate	188.038	208.1	188.032	29.7813	C7H8O6	[M]+			C16579				BioDeepDB	2	pos	48681	4.48452e+06	4378.72	43006.2	5.87348e+06	1.3645e+06	230224	5689.67	1.31555e+07	235360	12353.7	3.97586e+06	5.08352e+06	9131.75	1.69091e+07	223384	320829	21002.2	2.63063e+06	15144.1	131290	4.46634e+06	2.36541e+08	38666.3	70042	213671	1.3801e+07	275332	302495	2.55703e+06	6.5633e+07	3.61336e+07	6.47986e+06
M188T218	3-Indoleacrylate	188.071	217.9	187.063	0.000147934	C11H9NO2	[M+H]+			C21283				BioDeepDB	2	pos	1.69328e+08	9.42883e+08	4.51151e+07	6.4376e+07	7.95686e+07	2.404e+08	1.35249e+08	4.71013e+07	2.02309e+07	6.11397e+07	2.5097e+07	4.33276e+07	1.79895e+08	5.46989e+07	9.81515e+07	2.45722e+07	5.92446e+07	1.71522e+07	9.73302e+07	7.00977e+07	3.18729e+07	9.58269e+07	6.22027e+08	6.98164e+07	2.1575e+08	1.25753e+08	1.68604e+08	1.70802e+07	6.77344e+07	3.31531e+08	3.56491e+08	1.10414e+08	5.23607e+07
M188T250	(3S)-6-Acetamido-3-aminohexanoate	188.128	249.7	188.116	0.504105	C8H16N2O3	[M]+			C21604		131887-44-0		BioDeepDB	2	pos	3.3003e+06	2.08744e+06	5.32958e+06	1.50775e+07	3.72962e+06	4.56962e+06	5.60069e+06	2.08031e+06	2.83818e+06	5.54032e+06	4.92113e+06	9.88844e+06	1.6782e+07	5.3156e+07	5.16121e+06	4.63578e+06	1.27582e+07	5.07413e+06	1.62581e+07	6.88865e+06	3.64541e+06	3.54923e+06	2.34775e+06	3.1559e+06	2.50834e+07	7.82498e+06	5.13762e+06	8.08488e+06	2.31037e+06	2.91731e+07	3.8789e+06	3.50021e+06	5.18319e+06
M189T45	Carboxyspermidine	189.16	44.8	189.148	0.0166495	C8H19N3O2	[M]+			C18172	Amino acid metabolism; Global and overview maps			BioDeepDB	2	pos	1.54814e+07	1.9949e+06	8.19846e+06	8.58834e+07	1.0036e+07	5.55551e+07	1.86163e+07	9.14971e+07	8.56584e+06	5.90598e+07	5.46904e+06	1.13667e+07	8.73745e+07	1.79207e+08	2.07702e+07	1.31176e+07	6.73661e+07	1.76833e+08	3.10165e+06	3.83752e+07	5.46395e+07	1.36548e+07	3.83514e+07	2.07551e+07	7.86087e+07	8.3017e+06	6.1603e+06	3.19599e+07	7.35472e+07	4.40269e+06	7.81644e+07	2.78555e+08	9.65163e+07
M190T361	L-2-Amino-6-oxoheptanedioate	190.086	360.6	189.064	0.52447	C7H11NO5	[M+H]+			C03871	Amino acid metabolism; Global and overview maps	75650-93-0		BioDeepDB	2	pos	5.9365e+06	6.31135e+06	7.5141e+06	4.33035e+06	2.60081e+06	8.67385e+06	9.97853e+06	6.58073e+06	2.05223e+06	2.06162e+08	1.22793e+07	3.92518e+06	4.71906e+06	2.03285e+07	7.71485e+06	6.49782e+06	4.54407e+07	3.86154e+06	8.45958e+06	1.99624e+07	7.17378e+06	1.80019e+07	1.07973e+07	9.3438e+06	1.18395e+07	1.60608e+07	1.72918e+07	4.90854e+06	3.0274e+07	8.96589e+06	9.12854e+06	4.04136e+06	3.92166e+07
M190T53	Homocitrulline	190.107	52.8	189.111	0.0212394	C7H15N3O3	[M+H]+	Carboxylic acids and derivatives	Amino acids, peptides, and analogues	C02427		1190-49-4	HMDB0000679	BioDeepDB	2	pos	1.25044e+08	3.09562e+07	5.14989e+07	4.00735e+07	5.16058e+07	1.00283e+08	5.97315e+07	9.98936e+07	2.8207e+07	1.50117e+08	1.64324e+07	3.46364e+07	2.73277e+07	3.15297e+08	5.23112e+07	2.11035e+07	7.07307e+08	2.83382e+07	1.00231e+08	9.94543e+07	6.0796e+07	3.83818e+07	1.01268e+08	5.28122e+07	5.80678e+07	1.9052e+07	8.61459e+07	7.53833e+07	9.92405e+07	1.00946e+08	1.0176e+08	2.49609e+07	1.67958e+07
M194T284	3,4-Methylenedioxyamphetamine	194.12	283.9	193.11	10.1564	C11H15NO2	[M+H]+	Benzodioxoles		C07577		4764-17-4 / 42542-10-9	HMDB0041931	BioDeepDB	2	pos	7.76326e+07	1.52192e+07	9.31872e+06	308257	1.01518e+07	1.45346e+06	1.07512e+07	2.80034e+06	361743	1.12708e+06	1.14061e+07	4.40877e+06	9.61918e+06	1.72726e+06	276595	1.47332e+07	8.30453e+06	4.89564e+06	72159	1.45517e+06	1.07781e+07	494757	252839	1.64492e+07	978644	122482	6.76603e+06	5.64021e+06	2.89922e+06	2.12006e+06	2.34418e+07	4.38095e+07	1.37779e+07
M195T382	Neocnidilide	195.138	381.8	194.131	0.0134299	C12H18O2	[M+H]+	Lactones	Gamma butyrolactones	C17002		4567-33-3	HMDB0034450	BioDeepDB	2	pos	2.29764e+07	1.53533e+07	1.11071e+06	814639	8.7849e+06	1.13772e+07	6.87277e+06	3.3759e+06	3.21961e+06	2.00273e+07	1.61029e+06	5.37114e+06	2.94023e+06	401684	4.43195e+06	1.15031e+06	6.77186e+06	8.72765e+06	7.79021e+06	2.19619e+07	3.48076e+06	3.82544e+06	6.4834e+06	8.3632e+06	3.92875e+06	1.11659e+07	7.94054e+06	1.47631e+07	2.7866e+06	1.77516e+06	7.82848e+06	6.07693e+06	4.90041e+06
M215T53_2	Dethiobiotin	215.139	53.3	214.132	0.202472	C10H18N2O3	[M+H]+	Fatty Acyls	Fatty acids and conjugates	C01909	Metabolism of cofactors and vitamins; Global and overview maps	533-48-2	HMDB0003581	BioDeepDB	2	pos	1.76705e+08	2.64202e+08	2.27685e+08	2.47371e+08	3.91411e+07	3.46027e+08	3.21233e+08	3.27593e+08	1.42687e+08	2.46029e+08	4.64372e+09	8.25472e+08	1.87294e+08	5.48174e+08	1.21662e+09	1.5943e+08	2.49139e+08	4.15056e+07	2.14376e+08	2.93539e+08	5.97803e+07	4.14342e+08	1.08684e+09	3.28369e+08	1.05646e+08	2.02599e+08	1.91354e+08	9.44185e+07	6.79645e+08	3.18994e+08	1.47544e+08	1.25798e+08	1.26895e+08
M199T276	gamma-Glutamyl-beta-aminopropiononitrile	199.097	276	199.096	4.52042	C8H13N3O3	[M]+	Carboxylic acids and derivatives	Amino acids, peptides, and analogues	C06114	Metabolism of other amino acids		HMDB0060477	BioDeepDB	2	pos	9.75709e+06	8.67916e+06	1.04046e+07	9.4161e+06	1.03332e+07	9.98572e+06	9.98923e+06	1.00904e+07	1.14224e+07	8.85692e+06	9.10637e+06	9.57702e+06	9.83731e+06	8.90065e+06	6.91413e+06	1.22847e+07	1.0672e+07	1.38062e+07	8.83764e+06	1.04352e+07	1.26602e+07	1.21026e+07	1.06456e+07	9.48381e+06	1.11971e+07	1.11082e+07	1.41705e+07	9.27629e+06	8.9084e+06	1.16859e+07	1.35996e+07	1.45869e+07	1.23635e+07
M218T150	gamma-L-Glutamyl-D-alanine	218.102	149.6	218.09	0.0599949	C8H14N2O5	[M]+			C03738				BioDeepDB	2	pos	4.84825e+06	245610	5.36316e+06	1.61532e+07	3.5772e+06	6.61414e+06	587326	921370	138855	5.10123e+06	4.26169e+07	1.09158e+06	4.1638e+06	876683	1.02442e+06	1.78567e+07	7.70545e+06	5.85396e+06	1.43521e+06	492844	4.62739e+07	64807.5	279957	1.04895e+06	1.12517e+08	3.63707e+06	1.0741e+06	244187	8.28188e+07	64913	9.80316e+06	4.68175e+06	1.31004e+08
M219T71	D-Lysopine	219.134	71.3	218.127	0.0197199	C9H18N2O4	[M+H]+			C04020	Amino acid metabolism	34522-31-1		BioDeepDB	2	pos	1.61496e+08	1.20735e+08	9.94547e+07	2.87784e+07	1.0726e+08	4.78021e+08	3.05222e+08	1.6254e+07	2.09482e+07	4.4651e+08	3.31409e+07	3.04118e+07	1.75036e+07	1.594e+07	8.50854e+07	6.56194e+07	1.98183e+08	3.18558e+08	1.73746e+08	1.29687e+09	3.08139e+07	1.73105e+07	4.33725e+07	1.95873e+08	2.49097e+07	5.91389e+08	2.89576e+07	1.94715e+08	4.06342e+07	1.54902e+07	2.41328e+08	1.78323e+07	1.81406e+07
M202T190_1	Thiabendazole	202.044	189.7	201.036	0.618264	C10H7N3S	[M+H]+	Benzimidazoles		C07131		148-79-8	HMDB0014868	BioDeepDB	2	pos	3.59042e+08	6.16512e+06	4.61628e+08	2.64144e+06	1.00949e+09	1.70736e+09	2.79629e+06	1.18961e+08	4.09291e+08	1.19797e+08	2.31056e+09	6.31577e+08	2.72982e+08	2.79494e+06	2.47861e+09	4.0811e+07	4.66018e+07	1.50563e+08	4.14177e+08	1.1407e+07	5.74338e+06	7.38713e+06	1.0151e+09	9.96768e+07	2.3245e+07	2.32563e+08	1.73088e+09	1.60213e+09	1.29328e+06	2.86842e+07	2.1903e+09	6.06387e+08	1.03305e+09
M204T267_1	N6-(Delta2-Isopentenyl)-adenine	204.125	267.1	203.117	0.607472	C10H13N5	[M+H]+			C04083	Signal transduction; Global and overview maps; Metabolism of terpenoids and polyketides	2365-40-4		BioDeepDB	2	pos	1.59664e+07	5.00057e+06	723185	6.74202e+06	566915	1.74435e+07	5.53133e+06	5.01039e+06	3.03564e+06	8.92876e+06	2.26784e+06	160238	3.30204e+06	1.01416e+07	276373	529166	1.24289e+07	1.39834e+07	3.75296e+06	8.1131e+06	5.91057e+06	4.83786e+06	100704	6.36982e+06	1.29185e+07	1.41034e+07	146680	597168	108638	698323	1.2691e+06	275589	2.42023e+07
M206T306	Indolelactic acid	206.081	306	205.074	0.00284571	C11H11NO3	[M+H]+	Indoles and derivatives	Indolyl carboxylic acids and derivatives	C02043		1821-52-9	HMDB0000671	BioDeepDB	2	pos	8.07149e+07	960946	4.1404e+07	3.3788e+07	1.74673e+08	3.48166e+08	1.13571e+07	872959	5.95011e+06	5.786e+06	1.58043e+08	9.63483e+06	4.15322e+07	1.90111e+06	5.04631e+06	582866	8.62682e+06	1.03587e+07	1.67303e+07	3.73963e+06	1.07593e+06	2.78824e+06	7.02336e+06	4.30791e+07	7.10407e+06	9.58959e+07	6.62057e+06	1.72907e+07	2.9332e+06	3.4707e+07	3.83206e+07	1.04806e+08	1.33842e+07
M207T94	4-(2-Aminophenyl)-2,4-dioxobutanoic acid	207.044	93.7	207.053	0.221942	C10H9NO4	[M]+	Organooxygen compounds	Carbonyl compounds	C01252	Amino acid metabolism; Global and overview maps		HMDB0000978	BioDeepDB	2	pos	6.12502e+06	3.70281e+06	2.16231e+07	5.24022e+07	7.08836e+07	4.53018e+07	6.23061e+06	5.32641e+06	3.46858e+06	1.47251e+07	2.16761e+07	3.99565e+06	1.17585e+07	5.42452e+06	8.27911e+06	3.02982e+06	1.03283e+07	6.4033e+06	1.98174e+07	1.22412e+07	2.27858e+07	3.25868e+06	3.0862e+06	2.55607e+07	1.60197e+07	8.23599e+06	6.54438e+06	1.01574e+07	5.74218e+06	2.4384e+07	1.36644e+07	5.43796e+07	9.61277e+06
M207T130	Miglitol	207.111	130.3	207.111	0.24022	C8H17NO5	[M]+	Piperidines		C07708		72432-03-2	HMDB0014634	BioDeepDB	2	pos	1.15949e+06	144052	3.35199e+06	4.77322e+06	9.35294e+06	7.52842e+06	4.33039e+06	123570	6.67456e+06	4.35966e+06	4.94008e+06	485775	716809	160353	4.51774e+06	518590	387388	2.54328e+06	5.60426e+06	688049	320271	659640	5.16622e+06	6.05167e+06	228584	1.30084e+07	864681	5.61577e+06	313268	2.50571e+06	6.37174e+06	728583	198927
M208T277	N-Acetyl-D-phenylalanine	208.097	277.3	207.089	0.0672307	C11H13NO3	[M+H]+			C05620	Amino acid metabolism; Global and overview maps	10172-89-1		BioDeepDB	2	pos	5.41347e+07	4.09997e+06	950762	1.32196e+07	4.63588e+06	799415	1.05096e+06	1.03697e+06	5.67419e+06	1.77124e+06	310791	437949	2.99391e+06	331797	9.7973e+06	449019	2.07582e+06	1.26373e+07	1.2707e+06	821654	6.71487e+06	2.82758e+06	4.15358e+06	4.96485e+06	3.07006e+06	256599	3.54248e+06	8.20788e+06	1.69384e+07	5.97457e+06	1.58719e+07	9.39491e+06	1.13097e+07
M209T441	Elemicin	209.117	440.5	208.11	0.00657984	C12H16O3	[M+H]+	Benzene and substituted derivatives	Phenylpropenes	C10451		487-11-6	HMDB0033778	BioDeepDB	2	pos	3.53932e+06	148659	5.69367e+06	67640.1	2.03094e+06	4.50245e+06	2.84551e+06	3.10527e+06	1.74398e+06	5.90294e+06	1.27365e+07	8.30824e+06	2.0561e+07	73470.5	5.84626e+06	1.96735e+07	2.02777e+07	147724	3.50874e+06	5.5925e+06	2.96117e+06	8.0624e+06	1.08425e+07	7.71351e+06	1.4577e+07	1.37267e+07	7.9734e+06	7.8504e+06	192532	3.28678e+06	4.98934e+06	3.57628e+06	7.32765e+06
M209T131	Pilocarpine	209.126	130.6	208.121	0.334022	C11H16N2O2	[M+H]+			C07474	Chemical structure transformation maps; Global and overview maps	54-71-7 / 92-13-7	HMDB0015217	BioDeepDB	2	pos	8.12156e+07	7.6105e+07	8.16363e+07	2.93731e+06	2.29328e+07	2.28996e+07	4.50185e+07	8.32122e+07	9.11741e+06	2.02483e+07	8.13978e+06	5.24329e+07	2.77191e+07	1.10175e+07	1.60016e+07	1.01619e+08	4.85767e+07	2.325e+07	2.07428e+07	4.29578e+07	5.58028e+07	3.87045e+07	3.78926e+07	5.79732e+07	4.6936e+07	2.31848e+07	7.48986e+07	4.24763e+07	1.24253e+07	5.46282e+07	6.62656e+07	4.94043e+07	3.90998e+07
M229T373	Traumatic Acid	229.143	373.1	228.136	0.0542275	C12H20O4	[M+H]+			C16308	Lipid metabolism; Global and overview maps	6402-36-4	HMDB00933	BioDeepDB	2	pos	960990	1.60609e+06	1.544e+06	2.3538e+06	2.66658e+06	1.20177e+07	724985	560800	241881	6.90681e+06	83969.5	518865	2.63906e+06	467653	6.97963e+06	534040	3.71864e+06	74724.8	5.98956e+06	1.26774e+06	3.7778e+06	1.24522e+06	1.36702e+06	1.0801e+06	868321	119785	987058	7.40952e+06	358643	4.08432e+06	4.75947e+06	994953	4.01893e+06
M212T249	Methyldopa	212.092	249.3	211.084	0.113159	C10H13NO4	[M+H]+	Phenylpropanoic acids		C07194		555-30-6	HMDB0011754	BioDeepDB	2	pos	3.34357e+06	2.25467e+06	9.40108e+06	5.49041e+06	2.76467e+06	4.66132e+06	1.59274e+06	3.51024e+06	2.00504e+06	8.01637e+06	3.36192e+06	7.96357e+06	4.80053e+06	7.7512e+06	1.02012e+07	2.25455e+06	7.79165e+06	5.41889e+06	3.14281e+06	5.61615e+06	3.02904e+06	4.6237e+06	4.29893e+06	4.46153e+06	9.30909e+06	7.59194e+06	4.97658e+06	1.87835e+06	5.84943e+06	1.05554e+07	1.70349e+07	7.76074e+06	1.08511e+06
M230T53_2	Propazine	230.113	52.9	229.109	0.0222801	C9H16ClN5	[M+H]+			C14312		139-40-2		BioDeepDB	2	pos	3.69644e+07	4.61587e+07	3.12251e+07	4.02398e+07	4.09599e+07	3.54337e+07	3.54059e+07	5.32373e+07	3.82156e+07	2.74689e+07	3.22228e+07	2.86954e+07	3.53555e+07	3.65607e+07	3.10873e+07	4.19135e+07	3.06873e+07	3.65784e+07	4.1565e+07	2.78187e+07	3.89661e+07	8.36976e+07	2.14834e+07	6.66717e+06	5.56719e+07	4.64485e+07	2.69992e+07	2.53556e+07	2.60882e+07	2.44936e+07	1.26023e+07	3.44562e+07	3.4229e+07
M214T48	Baclofen	214.059	47.8	213.056	10.69	C10H12ClNO2	[M+H]+			C06841		1134-47-0		BioDeepDB	2	pos	5.39294e+07	7.93511e+07	7.99199e+06	4.57328e+06	2.8193e+07	2.06928e+07	1.67864e+07	8.09677e+06	1.67159e+06	1.43008e+08	1.43784e+08	5.40144e+07	7.80224e+07	2.40967e+07	4.94314e+07	6.48272e+07	2.23015e+08	1.29444e+08	3.77977e+07	1.21819e+08	8.76863e+07	4.70966e+07	7.65444e+07	7.9708e+07	8.57266e+07	3.99361e+08	8.12323e+07	5.41982e+07	1.77997e+06	1.55473e+07	8.92354e+07	7.43394e+06	4.86884e+07
M215T238	Kinetin	215.081	238.1	215.081	3.25458	C10H9N5O	[M]+	Imidazopyrimidines	Purines and purine derivatives	C08272		525-79-1	HMDB0012245	BioDeepDB	2	pos	4.68086e+06	3.30088e+06	43677.2	41984.7	1.65752e+06	4.62906e+06	2.24872e+06	591332	208139	1.83035e+06	2.443e+06	2.18487e+06	161689	15556.5	773183	333828	2.12762e+06	1.06451e+06	3.33738e+06	2.89207e+06	1.36997e+06	1.4104e+06	2.59672e+06	2.84837e+06	347845	4.35515e+06	2.09724e+06	389660	848122	3.13189e+06	5.18591e+06	4.06143e+06	3.68263e+06
M233T440	Aminoglutethimide	233.129	440.3	232.121	0.102948	C13H16N2O2	[M+H]+	Benzene and substituted derivatives	Aniline and substituted anilines	C07617		125-84-8	HMDB0014501	BioDeepDB	2	pos	1.43694e+08	3.8982e+07	4.17844e+06	5.33384e+06	1.13221e+07	8.43206e+07	9.67518e+06	7.49931e+06	1.47862e+06	5.55667e+07	3.27132e+06	2.60491e+06	1.82845e+07	6.40368e+06	5.3617e+07	4.70647e+06	1.0438e+07	3.11496e+06	1.67924e+07	2.19665e+07	2.14871e+06	5.00929e+07	2.64882e+07	1.50998e+07	3.44027e+07	1.14823e+08	3.78414e+06	3.30688e+06	3.05128e+07	1.87422e+08	5.04663e+07	1.05818e+07	3.14889e+06
M219T50	gamma-Glutamylalanine	219.097	49.7		0.0182488	C7H11N2O5R	[M+H]+	Carboxylic acids and derivatives	Amino acids, peptides, and analogues	C03740	Metabolism of other amino acids; Global and overview maps	5875-41-2	HMDB0006248	BioDeepDB	2	pos	6.14874e+06	78181.4	9.89321e+06	9.61115e+06	2.69422e+07	4.67371e+07	4.50208e+06	2.37815e+06	1.54929e+07	3.10516e+07	9.78e+06	7.09984e+07	1.12299e+07	8.77628e+06	1.27677e+07	3.07344e+07	3.96196e+07	754061	3.49028e+07	2.61929e+07	7.93917e+06	2.99517e+07	1.24466e+07	6.44096e+07	6.37861e+06	6.00016e+07	6.30702e+06	9.49317e+07	3.80468e+06	71680.5	3.30061e+07	2.84303e+07	59744.8
M221T79	Pyrimidodiazepine	221.094	78.9	221.091	11.2217	C9H11N5O2	[M]+			C02587	Metabolism of cofactors and vitamins			BioDeepDB	2	pos	1.72797e+06	431921	371935	2.15754e+06	228195	220521	2.13468e+07	3.16441e+06	2.49822e+07	9.08007e+06	2.52584e+07	2.02134e+07	1.87153e+07	1.01207e+07	3.80327e+07	968498	611434	2.20625e+07	2.47486e+06	799727	6.84838e+06	2.67628e+07	1.91192e+07	6.67365e+06	362271	1.71429e+06	1.40335e+06	1.93522e+07	9.9606e+06	508439	1.62773e+06	2.80299e+07	1.66784e+07
M222T50	N-Acetylmannosamine	222.097	49.9	221.09	0.558314	C8H15NO6	[M+H]+	Organooxygen compounds	Carbohydrates and carbohydrate conjugates	C00645	Carbohydrate metabolism; Glycan biosynthesis and metabolism; Global and overview maps	7772-94-3 / 3615-17-6	HMDB0001129	BioDeepDB	2	pos	4.82979e+07	1.64132e+07	3.08926e+07	7.55154e+07	2.82652e+07	1.32591e+07	4.9573e+07	1.6708e+07	1.1186e+07	4.62924e+07	9.52724e+06	5.58883e+07	9.69864e+06	6.46977e+07	4.16601e+07	4.53113e+07	2.31191e+07	8.29659e+06	6.26631e+07	1.13003e+08	3.62191e+07	6.70427e+06	7.64796e+06	5.34917e+07	1.39724e+08	6.29417e+07	3.29974e+07	9.44432e+07	3.19306e+07	8.7986e+07	1.34953e+08	5.13689e+07	8.66042e+06
M223T558	(2E,6E)-Farnesol	223.206	558	222.198	0.0473784	C15H26O	[M+H]+			C01126	Global and overview maps; Metabolism of terpenoids and polyketides	106-28-5		BioDeepDB	2	pos	4.13803e+07	2.30185e+07	6.92765e+06	2.17221e+06	4.79039e+07	7.94475e+06	4.11315e+07	5.62574e+06	2.85517e+06	1.99764e+07	4.95072e+06	2.01425e+07	1.43025e+06	9.59061e+06	9.82396e+06	2.22995e+06	4.52107e+06	3.01516e+07	8.84303e+06	1.22815e+07	7.77833e+06	8.26025e+06	4.5463e+07	9.14397e+06	3.46372e+07	2.46662e+07	2.34676e+08	5.15864e+06	5.21633e+06	2.71224e+07	1.3056e+08	4.50014e+06	1.01929e+08
M224T74_1	Phenazine-1-carboxylate	224.055	73.8	224.059	14.7285	C13H8N2O2	[M]+			C21442	Biosynthesis of other secondary metabolites; Global and overview maps			BioDeepDB	2	pos	1.5661e+08	7.67262e+06	2.10029e+07	9.80465e+06	6.67351e+07	4.62384e+07	1.8809e+06	4.54403e+06	3.34271e+06	1.0085e+07	7.01282e+06	2.66997e+07	2.79043e+06	7.21047e+07	6.88291e+06	6.75839e+06	2.65523e+07	6.82941e+06	1.34931e+07	1.09297e+07	1.66774e+07	6.58076e+06	2.67884e+07	2.75566e+07	1.5303e+07	9.46781e+06	8.94049e+06	6.34105e+07	2.68015e+07	5.1374e+07	3.57561e+07	5.75459e+06	1.87649e+07
M226T53_1	4-Amino-4-deoxychorismate	226.068	53.4	225.064	0.937001	C10H11NO5	[M+H]+			C11355	Metabolism of cofactors and vitamins; Global and overview maps	133442-18-9		BioDeepDB	2	pos	5.67152e+07	1.47431e+07	7.45101e+08	4.27499e+07	2.57931e+08	1.08701e+08	1.94141e+07	2.93555e+07	5.7271e+07	3.3122e+07	1.17994e+07	6.8323e+07	3.38105e+07	5.11409e+07	1.39769e+08	1.09169e+08	2.41813e+06	1.02051e+07	6.20338e+07	5.89037e+06	1.1705e+07	2.85839e+07	6.23847e+07	1.72534e+07	3.87426e+07	4.86894e+06	9.96366e+07	1.66891e+07	1.514e+07	6.90742e+07	4.46274e+06	7.42926e+07	4.94164e+08
M226T89	Prephenate	226.071	88.6	226.048	10.5879	C10H10O6	[M]+	Keto acids and derivatives	Gamma-keto acids and derivatives	C00254	Chemical structure transformation maps; Amino acid metabolism; Biosynthesis of other secondary metabolites; Global and overview maps	126-49-8	HMDB0012283	BioDeepDB	2	pos	3.79026e+06	42259.5	18674.2	2.64483e+06	8.7173e+06	1.77876e+06	3.51148e+07	8.58004e+07	1.70286e+06	1.42293e+07	4.33886e+06	6145.43	5033.39	371866	1.3314e+06	4.30678e+06	610014	9.99622e+07	1.04115e+08	1.65357e+06	18979.8	593699	243951	6.49959e+06	5.94602e+07	35963.6	4.63967e+06	273208	19139.7	14244.3	3.87106e+06	1.23211e+06	5.59019e+06
M226T70_1	Isochorismate	226.07	69.9	226.048	5.20194	C10H10O6	[M-H2O+NH4]+			C00885	Chemical structure transformation maps; Metabolism of cofactors and vitamins; Global and overview maps; Metabolism of terpenoids and polyketides	22642-82-6		BioDeepDB	2	pos	1.57931e+07	1.86855e+06	1.28959e+07	6.53526e+06	1.38644e+07	9.90578e+06	1.17757e+07	1.93064e+07	364477	2.32289e+07	3.07006e+07	1.9166e+07	5.90801e+06	1.8413e+06	2.29637e+07	1.03035e+07	3.74175e+07	1.7246e+07	1.72589e+07	4.1418e+06	2.88545e+07	2.39234e+06	1.08209e+07	9.27954e+06	2.79119e+07	2.00508e+06	3.10121e+07	8.34918e+06	1.34549e+07	2.10026e+06	8.28915e+06	7.24427e+06	3.86154e+07
M228T70	L-Arogenate	228.087	70	227.079	0.543653	C10H13NO5	[M+H]+			C00826	Amino acid metabolism; Global and overview maps	53078-86-7		BioDeepDB	2	pos	3.87395e+06	3.32698e+06	3.33444e+06	1.34157e+07	3.14996e+06	2.56025e+06	1.76728e+06	5.18566e+06	1.89182e+06	4.16374e+06	2.35632e+06	4.05039e+06	2.02427e+06	2.10358e+06	8.6966e+06	1.66195e+06	3.33556e+06	8.32099e+06	9.5527e+06	1.05222e+07	1.44217e+07	2.40592e+06	1.29699e+07	1.28966e+07	4.65363e+06	3.95826e+06	1.30107e+07	647600	1.23596e+07	4.88405e+06	6.02627e+06	5.38416e+06	1.53488e+06
M228T98	Trioxsalen	228.081	97.8	228.079	1.49965	C14H12O3	[M]+	Coumarins and derivatives	Furanocoumarins	C09314		3902-71-4	HMDB0015575	BioDeepDB	2	pos	4.25766e+06	831074	2.22459e+06	109957	1.01474e+07	1.30161e+06	2.64269e+07	2.34368e+07	272434	8.31258e+06	2.15445e+07	1.07309e+07	5.50977e+06	5.01625e+06	7.69113e+06	7.14543e+06	2.30021e+07	8.059e+06	1.76735e+08	1.00494e+06	1.49779e+07	2.43611e+06	6.6397e+06	1.47551e+07	4.75873e+07	2.1198e+08	1.26626e+06	1.77527e+07	495622	4.61192e+07	3.90653e+07	916633	2.15861e+06
M247T48_1	D-Octopine	247.14	48	246.133	0.0293144	C9H18N4O4	[M+H]+			C04137	Amino acid metabolism; Membrane transport	34522-32-2		BioDeepDB	2	pos	1.10151e+08	1.86069e+06	6.94702e+07	2.80835e+06	3.08575e+07	3.96334e+06	2.19747e+06	1.00408e+08	305661	2.20478e+07	1.62345e+07	3.92767e+07	9.45359e+06	4.66116e+07	6.24356e+07	934599	5.51327e+07	2.90664e+07	5.57327e+07	4.51535e+07	4.01817e+07	9.71019e+07	5.33796e+07	4.01005e+07	4.86618e+07	1.6266e+07	7.92628e+07	5.02838e+07	2.54944e+06	3.99757e+07	5.45545e+07	1.22294e+07	2.95598e+07
M231T70_1	N-Acetyl-L-2-amino-6-oxopimelate	231.097	69.6	231.074	0.078837	C9H13NO6	[M]+			C05539	Amino acid metabolism; Biosynthesis of other secondary metabolites; Global and overview maps			BioDeepDB	2	pos	2.97179e+06	7.56193e+06	3.56865e+06	971520	2.06976e+07	2.08342e+07	2.17917e+07	2.53027e+06	5.62931e+06	8.61365e+06	4.54749e+06	5.28634e+07	3.16919e+07	150958	1.00175e+07	1.00802e+07	3.49335e+07	1.32674e+07	7.95585e+06	3.62471e+07	1.82372e+07	5.65885e+06	978198	1.55044e+07	2.30071e+07	2.42398e+07	3.03167e+07	7.84651e+06	2.92432e+06	1.84856e+07	1.37815e+07	1.30959e+07	3.09087e+07
M231T53_3	Butyryl-L-carnitine	231.145	53	231.147	8.03895	C11H21NO4	[M]+			C02862		25576-40-3	HMDB02013	BioDeepDB	2	pos	8.04236e+07	9.03418e+06	4.26112e+06	4.03801e+06	1.04878e+07	2.18941e+07	443736	1.57875e+06	315191	1.71106e+07	2.09523e+06	186341	1.89649e+06	5.74035e+06	5.68041e+06	3.79736e+06	1.29655e+07	6.50557e+06	7.3083e+06	3.85934e+06	4.3064e+06	102541	254500	1.54474e+07	2.20872e+06	1.13472e+07	7.24048e+06	3.20973e+06	2.31068e+06	5.75354e+06	1.08099e+07	86013.8	9.79351e+06
M233T259	Alantolactone	233.154	259.3	232.146	0.481324	C15H20O2	[M+H]+	Naphthofurans		C09289		546-43-0	HMDB0035906	BioDeepDB	2	pos	3.75135e+06	8.2939e+06	1.78433e+06	3.82808e+06	3.10539e+06	5.16374e+06	1.09034e+07	1.5507e+06	1.08572e+07	3.79516e+06	6.08555e+06	2.22457e+07	1.63256e+07	885837	1.30494e+07	8.4255e+06	1.77183e+07	7.13743e+06	4.21543e+06	1.7788e+07	6.47948e+06	4.36956e+06	2.10179e+06	5.53511e+06	1.41746e+07	1.138e+07	7.87354e+06	1.10847e+07	1.93253e+06	3.10649e+07	3.39658e+06	1.9047e+07	2.14898e+07
M237T121	Procaine	237.16	121	236.153	1.16377	C13H20N2O2	[M+H]+	Benzene and substituted derivatives	Benzoic acids and derivatives	C07375		59-46-1	HMDB0014859	BioDeepDB	2	pos	7.14184e+06	1.40471e+06	2.75723e+06	1.29047e+06	1.84707e+06	1.18437e+07	3.05195e+06	1.96626e+06	3.18503e+06	1.15475e+07	1.12481e+07	1.33841e+07	2.32892e+06	1.55681e+07	1.45788e+07	1.42486e+07	1.43687e+07	3.08417e+06	1.41196e+07	1.58562e+07	1.44017e+07	1.45742e+07	4.50928e+06	3.78558e+06	4.38812e+06	3.57072e+06	4.92214e+06	2.17796e+06	2.89407e+06	2.62208e+06	2.42111e+06	1.65935e+06	1.05535e+07
M258T49	Glycerophosphocholine	258.096	48.9	258.111	7.06884	C8H21NO6P	[M]+	Glycerophospholipids	Glycerophosphocholines	C00670	Lipid metabolism; Cancer: overview	28319-77-9	HMDB0000086	BioDeepDB	2	pos	1.51431e+07	4.47592e+06	2.46019e+06	1.19987e+06	734361	9.21518e+06	2.44647e+06	2.42237e+06	8.93436e+06	1.03866e+06	899140	4.03445e+06	3.95141e+06	4.50948e+06	5.29452e+06	3.37396e+06	8.71223e+06	759954	8.47288e+06	5.82727e+06	4.21252e+06	5.44874e+06	1.02566e+08	7.54534e+06	1.24723e+07	6.95695e+07	3.31975e+06	1.10511e+06	1.02792e+07	8.31219e+06	2.7316e+06	8.04543e+06	5.99763e+06
M259T52	Linatine	259.129	52.1	259.117	0.444089	C10H17N3O5	[M]+	Carboxylic acids and derivatives	Amino acids, peptides, and analogues	C05939	Amino acid metabolism; Global and overview maps	10139-06-7	HMDB0038516	BioDeepDB	2	pos	3.07068e+06	3.90046e+06	1.08287e+07	7.59176e+06	1.54155e+07	5.78783e+06	5.20094e+06	9.4102e+06	6.05894e+06	8.62047e+06	8.81544e+06	4.59039e+06	5.86611e+06	6.80336e+06	3.13576e+06	6.77727e+06	4.17572e+07	5.39856e+06	1.95555e+06	1.03634e+07	7.53079e+06	1.19633e+07	3.26896e+06	2.68468e+06	2.77928e+08	1.22838e+08	3.31068e+06	6.11308e+06	1.60703e+08	3.22045e+06	1.03345e+07	2.68639e+06	7.80814e+06
M243T80	Fructose 6-phosphate	243.019	79.6	260.03	13.8508	C6H13O9P	[M+H-H2O]+	Organooxygen compounds	Carbohydrates and carbohydrate conjugates	C00085	Endocrine and metabolic disease; Cancer: overview; Signal transduction; Endocrine system; Carbohydrate metabolism; Energy metabolism; Global and overview maps	643-13-0	HMDB0000124	BioDeepDB	2	pos	7.57177e+06	3.0369e+06	2.2029e+06	232680	1.07454e+07	1.76086e+07	246639	314613	347827	6.6035e+06	848563	4.86183e+06	151125	1.56206e+07	7.9958e+06	306128	4.5612e+06	4.45225e+06	277963	5.90487e+06	390720	1.47167e+06	3.78091e+06	379378	5.63267e+06	6.8517e+07	2.41793e+06	466623	1.13625e+07	1.08672e+07	7.00146e+06	293376	76100.7
M243T119_1	Sorbose 1-phosphate	243.019	119.1	260.03	14.2623	C6H13O9P	[M+H-H2O]+	Organooxygen compounds	Carbohydrates and carbohydrate conjugates	C02888	Carbohydrate metabolism; Membrane transport; Global and overview maps		HMDB0006797	BioDeepDB	2	pos	1.87965e+07	1.07961e+07	4.35101e+06	4.34833e+06	5.51112e+06	1.51863e+08	1.38454e+07	8.13493e+06	3.83433e+06	6.12984e+06	1.43631e+07	7.14114e+06	1.57367e+07	3.73395e+07	4.53438e+06	3.53088e+06	2.98661e+07	1.2643e+07	4.03691e+06	6.02814e+06	4.30015e+07	5.50258e+06	3.41363e+06	1.19704e+07	3.14486e+07	4.62697e+06	5.47728e+06	3.44933e+06	2.7396e+07	5.53923e+06	1.24304e+07	4.16199e+07	4.15887e+06
M244T51	Ribavirin	244.079	50.5	244.081	0.200861	C8H12N4O5	[M]+			C07234		36791-04-5		BioDeepDB	2	pos	1.87129e+06	1.39913e+08	1.41632e+08	8.78058e+06	1.91264e+06	3.45058e+07	2.1918e+06	3.94272e+06	8.82906e+07	2.36707e+06	2.01162e+06	184083	1.21198e+06	1.51007e+08	2.73468e+06	2.45978e+06	1.23802e+08	3.1784e+06	7.9447e+07	1.78175e+08	3.00467e+06	1.85156e+06	614053	1.6617e+08	3.77578e+06	737384	2.3081e+07	1.50628e+08	1.89121e+06	2.11751e+06	2.38657e+08	1.60255e+06	2.06983e+06
M245T260	Biotin	245.095	259.6	244.088	0.0260979	C10H16N2O3S	[M+H]+	Biotin and derivatives		C00120	Metabolism of cofactors and vitamins; Global and overview maps; Membrane transport; Digestive system	58-85-5	HMDB0000030	BioDeepDB	2	pos	2.46441e+06	6.84601e+06	5.33108e+06	557581	3.116e+07	2.2622e+07	4.03988e+06	316173	9.3207e+06	1.42634e+06	1.23413e+07	1.32947e+07	1.8359e+07	245278	7.15923e+06	2.74891e+06	1.65694e+07	4.62061e+06	2.19951e+06	5.81884e+06	1.36659e+07	9.30162e+06	1.92486e+06	1.6764e+07	4.64821e+07	4.946e+06	6.3302e+06	2.29465e+07	1.00851e+06	3.00652e+07	2.2359e+06	3.10775e+07	1.00608e+07
M245T85_1	beta-Alanyl-L-arginine	245.149	84.8	245.149	0.0596632	C9H19N5O3	[M]+	Peptidomimetics	Hybrid peptides	C05340	Metabolism of other amino acids; Global and overview maps		HMDB0060441	BioDeepDB	2	pos	442358	188929	2.02576e+06	6.8594e+07	7.29946e+06	1.43143e+06	2.84402e+07	5.5269e+06	2.49677e+07	3.74312e+07	4.74409e+07	3.86789e+07	4.46296e+07	1.64247e+07	4.89009e+06	3.96704e+07	1.73482e+07	3.22496e+07	96343.4	4.74315e+07	3.45571e+07	585983	19249.5	2.24247e+06	2.02913e+07	1.84453e+07	621333	1.53243e+06	2.9207e+07	82328.7	3.2031e+07	620241	2.18655e+07
M245T43	N1-Acetylspermine	245.234	42.9	244.226	0.316305	C12H28N4O	[M+H]+	Carboxylic acids and derivatives	Carboxylic acid derivatives	C02567		25593-72-0	HMDB0001186	BioDeepDB	2	pos	2.06731e+06	1.80843e+07	1.34019e+06	1.04815e+06	2.36931e+06	3.69994e+06	7.91943e+07	450499	3.05046e+07	96916.4	8.92635e+07	1.17961e+08	7.70852e+07	2.06599e+07	9.61523e+07	3.77914e+06	6.88018e+06	1.38019e+06	4.58996e+07	3.1237e+07	614368	113955	2.48872e+06	1.82661e+06	1.91575e+07	5.28292e+07	6.40992e+07	2.24813e+07	1.97501e+06	8.60408e+07	4.63067e+07	1.09174e+08	6.38871e+07
M250T382	Methaqualone	250.112	382.1	250.111	0.458877	C16H14N2O	[M]+	Carbohydrates and carbohydrate conjugates	Glycosyl compounds	C07560		6055-00-1 / 72-44-6	HMDB0038854	BioDeepDB	2	pos	2.77748e+07	3.45532e+08	9.33395e+07	5.97005e+07	9.00612e+07	9.99159e+07	1.2248e+08	1.65576e+08	1.17743e+08	1.78209e+08	2.39971e+08	1.23396e+08	1.24189e+08	4.76543e+07	1.08811e+08	1.71359e+08	8.32049e+07	2.84973e+08	9.34862e+07	1.15724e+07	2.09789e+08	1.22903e+08	7.68707e+07	1.48203e+08	8.6404e+07	7.70077e+07	9.65028e+07	1.40544e+08	9.97326e+07	6.18487e+07	2.40318e+07	1.47373e+08	1.60629e+08
M251T259	Xanthoxin	251.165	259.3	250.157	0.388824	C15H22O3	[M+H]+			C13453	Chemical structure transformation maps; Global and overview maps; Metabolism of terpenoids and polyketides	8066-07-7 / 26932-58-1		BioDeepDB	2	pos	899298	1.84759e+06	2.03022e+07	3.46849e+06	543466	3.37983e+07	3.3087e+06	2.49673e+07	1.1501e+07	5.6483e+07	1.12356e+07	1.24694e+08	9.54443e+07	4.1503e+07	2.2724e+08	2.31371e+06	5.30035e+07	1.1799e+08	3.58075e+06	1.3279e+08	1.88485e+06	3.09667e+07	7.13838e+06	6.30412e+07	1.22617e+08	6.25747e+06	5.44349e+06	5.80507e+06	2.20621e+06	1.56401e+08	2.60602e+07	4.54406e+06	2.57986e+06
M271T523	16-Oxopalmitate	271.227	523	270.219	0.0104862	C16H30O3	[M+H]+			C19614	Lipid metabolism; Global and overview maps			BioDeepDB	2	pos	4.30805e+08	6.27145e+07	8.17665e+07	5.24521e+06	8.32124e+07	8.07882e+08	1.50914e+08	6.82009e+07	6.08662e+07	2.02455e+08	7.4768e+07	5.41078e+07	6.34468e+06	2.74532e+07	2.24169e+08	6.70674e+07	7.41923e+07	1.26707e+08	3.03822e+08	7.93623e+08	2.46714e+07	1.02918e+08	1.92901e+08	1.70036e+08	6.2464e+07	3.19054e+08	1.6197e+08	1.87922e+08	1.25386e+08	5.97885e+07	1.84423e+08	3.42586e+07	5.80409e+06
M254T342	Dyphylline	254.103	341.9	254.101	1.81155	C10H14N4O4	[M]+	Imidazopyrimidines	Purines and purine derivatives	C07819		479-18-5	HMDB0014789	BioDeepDB	2	pos	161494	114478	514926	1.72952e+06	194691	29511.6	76723.1	305941	487564	2.93068e+06	9.54222e+06	27411.6	1.93376e+06	1.67584e+06	1.00209e+06	8.61131e+06	86469.1	704335	261302	2.89539e+06	4.59558e+06	42853.5	95872	700008	1.44842e+07	4.26488e+06	345042	60580.9	5.80429e+06	174007	63883.4	24054.3	1.022e+07
M256T263	Diphenhydramine	256.166	262.7	255.162	15.0844	C17H21NO	[M+H]+	Benzene and substituted derivatives	Diphenylmethanes	C06960		147-24-0 / 58-73-1	HMDB0001927	BioDeepDB	2	pos	5.66928e+06	7.30399e+06	2.71488e+06	3.11492e+06	3.00458e+06	5.93766e+06	5.10203e+06	3.64339e+06	2.40728e+06	2.88712e+06	2.9183e+06	2.60862e+06	2.89627e+06	2.81335e+06	2.76772e+06	2.51729e+06	3.2132e+06	3.68248e+06	4.4209e+06	399736	3.09715e+06	2.84479e+06	3.9005e+06	3.53811e+06	3.16586e+06	348815	2.57363e+06	3.461e+06	2.65284e+06	314182	844651	4.53982e+06	2.63203e+06
M256T51	Nicotinate D-ribonucleoside	256.081	50.6	256.082	0.0176028	C11H14NO6	[M]+	Organooxygen compounds	Carbohydrates and carbohydrate conjugates	C05841	Metabolism of cofactors and vitamins; Global and overview maps		HMDB0006809	BioDeepDB	2	pos	4.61247e+07	3.16348e+06	1.43199e+07	397577	5.29801e+06	1.19248e+07	577179	8.97373e+06	217188	3.4805e+06	2.62984e+06	4.66254e+06	615155	1.49794e+06	8.12285e+06	461505	2.81923e+07	7.18396e+06	8.4448e+06	1.28957e+07	2.13868e+07	2.60804e+07	1.74566e+07	9.56104e+06	1.3772e+07	6.59169e+06	4.8022e+07	2.0822e+06	563974	3.78393e+06	1.05994e+07	732046	679612
M274T70_3	4'-O-Methylnorbelladine	274.139	70.4	273.137	17.7866	C16H19NO3	[M+H]+			C16702	Chemical structure transformation maps; Biosynthesis of other secondary metabolites; Global and overview maps			BioDeepDB	2	pos	3.80713e+06	5.94207e+06	6.11583e+06	6.57143e+06	1.38907e+07	1.47608e+07	3.55091e+06	5.23448e+06	4.93785e+06	7.07214e+06	9.29792e+06	1.61517e+07	8.57494e+06	4.5644e+06	1.31845e+07	2.21043e+06	5.35931e+06	640843	4.04923e+06	1.46294e+07	1.13798e+07	1.31787e+07	9.65694e+06	9.34882e+06	1.44479e+07	3.28457e+07	1.27551e+07	1.28576e+07	1.81817e+07	9.92829e+06	3.48501e+06	2.7371e+06	1.60716e+07
M276T85	4-Hydroxycinnamoylagmatine	276.155	84.7	276.159	13.7604	C14H20N4O2	[M]+	Cinnamic acids and derivatives	Hydroxycinnamic acids and derivatives	C04498	Amino acid metabolism; Global and overview maps	7295-86-5	HMDB0033460	BioDeepDB	2	pos	398904	2.23887e+06	3.19239e+06	4.01286e+06	20747	591855	7.9372e+06	2.85407e+06	3.03153e+06	5.12721e+06	294190	6.55381e+06	2.66041e+06	1.95252e+07	1.11685e+06	354070	1.45039e+06	8.25597e+06	1.05716e+07	1.73424e+07	515999	3.58692e+06	2.03351e+06	8.37347e+06	3.84212e+06	2.80432e+06	906435	2.36051e+06	8.97648e+06	2.98804e+06	6.38256e+06	429748	2.78168e+06
M259T607	Stearidonic acid	259.205	606.8	276.209	15.5629	C18H28O2	[M+H-H2O]+	Fatty Acyls	Lineolic acids and derivatives	C16300	Lipid metabolism; Global and overview maps	20290-75-9	HMDB0006547	BioDeepDB	2	pos	3.11858e+07	1.26248e+07	5.10182e+07	1.84159e+07	3.54342e+07	7.50229e+07	7.43176e+06	7.84102e+07	1.46088e+07	5.86568e+07	3.52717e+07	3.04046e+07	2.29063e+07	2.51459e+07	4.08025e+07	4.35956e+07	7.80431e+07	9.38729e+06	1.32423e+07	9.24309e+07	9.76458e+07	4.53675e+07	3.04323e+07	3.06548e+07	1.28094e+08	8.72914e+07	5.22393e+07	2.43443e+07	3.54544e+07	4.12798e+07	2.0421e+07	2.1285e+07	4.72125e+07
M264T246	Subaphylline	264.142	246.2	264.147	18.5506	C14H20N2O3	[M]+	Cinnamic acids and derivatives	Hydroxycinnamic acids and derivatives	C10497	Amino acid metabolism; Global and overview maps	501-13-3	HMDB0033463	BioDeepDB	2	pos	7.27556e+06	474344	4.10853e+07	5.31633e+07	2.88669e+07	2.20287e+07	9.45009e+07	5.91238e+07	9.63478e+07	1.34475e+08	9.26918e+07	6.76638e+07	6.71465e+07	3.57071e+07	3.54075e+07	9.033e+07	5.21577e+07	8.49684e+07	7.71866e+06	4.11615e+07	1.00351e+08	6.10996e+06	4.40469e+06	1.37814e+07	5.66379e+07	4.51006e+07	8.15502e+06	1.45153e+07	4.84071e+07	1.80122e+07	4.19201e+07	7.59571e+06	7.403e+07
M265T45	Thiamine	265.112	45.3	265.112	0.00651343	C12H17N4OS	[M+H]+	Diazines	Pyrimidines and pyrimidine derivatives	C00378	Metabolism of cofactors and vitamins; Membrane transport; Digestive system; Folding, sorting and degradation; Global and overview maps	59-43-8	HMDB0000235	BioDeepDB	2	pos	1.15889e+07	5.81036e+07	4.24085e+07	2.23091e+08	4.41899e+07	6.93087e+07	1.30363e+08	2.98208e+07	7.47866e+06	4.31438e+07	9.09517e+06	9.38442e+06	6.11338e+07	5.25786e+08	3.27223e+07	2.54172e+07	1.39535e+07	2.95869e+07	6.86859e+07	5.75961e+07	8.08276e+07	3.53673e+07	5.2833e+07	7.38586e+07	1.15439e+08	2.53312e+07	1.18714e+07	4.86744e+07	4.78169e+07	1.50264e+07	5.81572e+07	8.53791e+06	6.34779e+08
M266T227	Anisomycin	266.139	227.4	265.131	0.579744	C14H19NO4	[M+H]+			C11281		22862-76-6		BioDeepDB	2	pos	85227.8	5232.64	3.00081e+06	964688	127983	9.39323e+06	4.41269e+06	635384	3.31336e+06	9.85985e+06	8.47833e+06	9.63177e+06	850818	1.36003e+07	1.14075e+07	3.69262e+06	7.95258e+06	2.42101e+06	1.24897e+07	1.0384e+07	3.96559e+06	3.88068e+06	6.80433e+06	5.29902e+06	2.09287e+06	6.97168e+06	4.61474e+06	9.73781e+06	1.13998e+06	6.34677e+06	348335	4.22987e+06	4.43841e+06
M265T296	Tetracaine	265.191	295.9	264.184	0.0699921	C15H24N2O2	[M+H]+			C07526		94-24-6		BioDeepDB	2	pos	1.30749e+06	5.83525e+06	143557	13658.2	1.60848e+06	95347.2	1.89577e+06	38552.2	1.41617e+06	599580	1.0138e+06	2.83159e+06	1.09246e+06	21633.7	2.36621e+06	92851.6	1.82817e+06	1.30188e+07	655432	1.03335e+06	900030	1.29508e+06	653786	1.62692e+06	1.18195e+06	61767.6	935499	2.19739e+06	28806.6	43465.4	105236	1.31432e+07	5.59028e+06
M267T250	gamma-Glutamyltyramine	267.132	249.6	266.127	8.89449	C13H18N2O4	[M+H]+			C20926	Energy metabolism; Global and overview maps			BioDeepDB	2	pos	1.29541e+07	1.51485e+06	4.64274e+06	1.14302e+06	2.22638e+06	9.76506e+06	1.5292e+06	2.26252e+06	797955	5.18657e+06	125237	1.24453e+06	246151	584272	4.58864e+06	1.82156e+06	1.25525e+07	600885	2.17406e+06	1.41196e+07	5.50082e+06	8.31139e+06	682315	4.08395e+06	1.60219e+06	1.69753e+06	3.52144e+06	7.70583e+06	187702	3.27732e+06	1.07387e+07	1.7125e+06	7.19299e+06
M266T244	Mirtazapine	266.158	243.7	265.158	27.3372	C17H19N3	[M+H]+	Piperazinoazepines		C07570		61337-67-5 / 85650-52-8	HMDB0014514	BioDeepDB	2	pos	532619	6.54788e+06	6.22213e+06	2.17909e+07	1.30867e+07	155813	2.23867e+07	1.09204e+07	1.15829e+07	4.15061e+07	1.25259e+07	1.12987e+07	8.73872e+06	338464	881770	1.20323e+07	7.32691e+06	1.79976e+07	1.14765e+06	1.07063e+07	1.07453e+07	727402	442553	189566	7.91418e+06	1.02398e+07	217575	395224	1.30563e+07	371285	4.30854e+06	587464	7.115e+06
M267T296	Xanthoxic acid	267.159	295.5	266.152	0.00822909	C15H22O4	[M+H]+			C13454	Metabolism of terpenoids and polyketides			BioDeepDB	2	pos	5.91819e+06	339589	1.47195e+07	1.18247e+07	1.74446e+06	1.22131e+06	1.30837e+07	6.34931e+07	7.48802e+06	8.12223e+06	3.56559e+06	2.24794e+07	2.04357e+06	7.77711e+07	1.11999e+07	2.19907e+07	4.53948e+07	2.75096e+07	784799	1.86899e+07	5.66347e+06	1.04969e+07	5.87822e+06	1.67324e+07	1.44252e+07	1.80883e+07	2.72312e+06	3.95986e+07	7.33834e+06	2.23117e+07	805453	7.08281e+06	9.94042e+06
M285T385	(10S)-Juvenile hormone III diol	285.206	384.9	284.199	0.0841497	C16H28O4	[M+H]+			C16505	Metabolism of terpenoids and polyketides			BioDeepDB	2	pos	1.33347e+07	5.78659e+06	2.31197e+07	802556	3.60467e+07	2.63707e+06	1.25534e+06	1.30813e+06	1.21525e+06	629075	3.05322e+07	1.90572e+07	1.95726e+07	964440	6.88397e+06	780197	1.33274e+06	1.4714e+07	1.54438e+07	1.38029e+06	1.14354e+07	7.83373e+06	3.03066e+06	1.34368e+06	3.88566e+07	5.74818e+07	1.56636e+06	2.01861e+06	1.97703e+07	1.27628e+06	1.78924e+06	2.23401e+07	1.58767e+07
M286T85	2-Hydroxyestrone	286.139	84.5	286.157	0.0206401	C18H22O3	[M]+	Steroids and steroid derivatives	Estrane steroids	C05298	Lipid metabolism	362-06-1	HMDB0000343	BioDeepDB	2	pos	3.97001e+06	9.63553e+06	4.88956e+07	7.36213e+06	9.49453e+07	1.24818e+06	9.88961e+06	8.30745e+06	2.07797e+07	1.04718e+06	1.2467e+08	3.66045e+07	5.25499e+07	2.71616e+06	1.61177e+07	1.99353e+06	6.63823e+06	3.00931e+07	1.97446e+07	3.15911e+06	4.63232e+06	1.82508e+07	2.01873e+07	3.81327e+06	3.56636e+07	1.86383e+08	7.90778e+06	2.65629e+06	6.0352e+07	1.56843e+07	6.75876e+06	2.09671e+07	1.93792e+08
M273T634	Neocembrene	273.257	634.1	272.25	0.134037	C20H32	[M+H]+			C09140		31570-39-5		BioDeepDB	2	pos	2.40369e+07	4.77027e+07	6.03161e+07	1.38774e+07	9.02339e+07	4.54179e+07	9.9484e+07	1.74809e+08	1.08112e+07	5.84902e+07	5.25195e+06	7.94859e+07	5.93634e+06	8.31335e+07	1.8865e+08	8.37909e+06	4.05044e+07	1.18901e+08	3.89305e+07	5.4631e+07	1.51012e+07	1.05184e+08	2.32066e+08	3.0642e+07	7.79797e+07	1.70636e+07	1.09736e+08	1.19904e+08	1.06788e+08	6.18581e+07	3.60633e+07	1.88365e+07	1.34704e+07
M292T300	Cyclopentolate	292.19	299.7	291.183	0.073391	C17H25NO3	[M+H]+	Benzene and substituted derivatives		C06932		512-15-2	HMDB0015114	BioDeepDB	2	pos	2.27255e+06	3.69968e+06	1.21707e+07	1.09132e+07	473468	2.60519e+06	2.69139e+06	5.14986e+06	3.1011e+06	6.68437e+06	2.24748e+06	8.35082e+06	5.44054e+06	2.21519e+07	5.44367e+06	2.9959e+06	1.88441e+06	3.6586e+06	8.05576e+06	8.17293e+06	1.21433e+06	8.63091e+06	1.74088e+07	3.03622e+06	1.36162e+07	8.28987e+06	5.14148e+06	6.93721e+06	8.24414e+06	3.62137e+06	3.11423e+06	3.16129e+06	2.17946e+06
M276T49	Saccharopine	276.119	48.9	276.132	0.00374036	C11H20N2O6	[M]+	Carboxylic acids and derivatives	Amino acids, peptides, and analogues	C00449	Amino acid metabolism; Global and overview maps	997-68-2	HMDB0000279	BioDeepDB	2	pos	1.12604e+08	3.23003e+07	2.45247e+07	8.83401e+06	6.67065e+07	3.26409e+07	2.97198e+07	2.30295e+07	4.69302e+07	1.79924e+07	1.34236e+07	1.81585e+07	3.05522e+07	472739	1.77849e+08	1.07373e+07	3.65167e+07	1.59039e+07	2.36882e+07	1.61041e+08	5.43864e+07	7.70889e+06	8.24576e+07	5.5502e+07	3.87955e+07	3.02541e+07	2.73415e+07	5.30599e+07	2.06226e+07	1.24371e+07	9.63674e+07	2.4648e+07	2.75732e+07
M276T115	epsilon-(gamma-L-Glutamyl)-L-lysine	276.171	115.4	275.148	22.2207	C11H21N3O5	[M+H]+			C21730		17105-15-6		BioDeepDB	2	pos	749449	3.59319e+06	521554	1.09987e+07	3.66275e+06	3.25106e+06	1.16883e+07	749154	1.5017e+07	1.30179e+06	2.8289e+06	1.87842e+07	1.69469e+07	1.43163e+07	4.33766e+06	4.72235e+06	6.11816e+06	3.70074e+06	5.76919e+06	2.9854e+06	1.06645e+07	8.59923e+06	921558	9.60278e+06	4.22212e+06	2.61051e+06	1.1405e+07	9.82333e+06	4.5296e+06	1.37948e+07	1.1775e+06	1.99805e+06	2.92688e+06
M280T263_1	Cyclopeptine	280.121	263.4	280.121	1.0185	C17H16N2O2	[M]+			C20579		50886-63-0		BioDeepDB	2	pos	1.85415e+06	1.71833e+07	1.58895e+06	2.50746e+06	2.87276e+06	7.14453e+06	1.85156e+06	1.45749e+06	1.92006e+07	2.60899e+06	1.28683e+07	1.75373e+07	1.86427e+07	1.4065e+06	9.77074e+06	8.93838e+06	2.5908e+07	8.45148e+06	1.62867e+06	4.49848e+06	3.53581e+06	1.50591e+06	686564	5.99902e+06	7.81433e+06	4.30151e+06	3.53324e+06	9.1711e+06	1.08508e+06	2.03821e+07	1.54459e+06	3.55433e+07	3.57518e+06
M281T115	1-(3,4-Dihydroxyphenyl)-5-hydroxy-3-decanone	281.149	115.4	280.168	1.69467	C16H24O4	[M+H]+			C17748	Biosynthesis of other secondary metabolites; Global and overview maps			BioDeepDB	2	pos	6.4509e+07	2.19898e+07	2.1882e+06	4.33736e+06	3.52488e+07	2.08733e+07	1.32262e+07	2.12117e+07	394994	3.16692e+07	1.31097e+08	5.51081e+07	4.84609e+07	1.5989e+06	8.53619e+07	7.9647e+07	1.78569e+08	1.13544e+08	4.79271e+06	9.65092e+07	3.31717e+08	3.60982e+07	4.87058e+06	1.68454e+07	2.142e+08	3.79983e+08	1.44441e+08	6.18809e+07	5.65937e+07	697934	6.77319e+07	981780	1.74338e+08
M280T500	3-Ketosphingosine	280.264	499.8	297.267	15.1072	C18H35NO2	[M+H-H2O]+			C06121				BioDeepDB	2	pos	1.21135e+06	3.80395e+06	1.51815e+06	1.62316e+06	5.20513e+06	586783	1.24083e+07	2.61884e+06	1.9594e+07	2.88972e+06	1.42202e+06	1.32617e+07	3.45344e+07	3.39559e+06	1.15634e+07	2.35517e+06	1.20017e+07	8.47251e+06	2.61916e+06	9.15779e+06	8.90297e+06	6.529e+06	1.73728e+06	2.76966e+06	4.0886e+06	942152	5.46785e+06	5.84311e+06	890250	1.24303e+07	3.2576e+06	3.71383e+07	6.66952e+06
M281T264	9-Riburonosyladenine	281.092	263.9	281.076	17.1616	C10H11N5O5	[M-H2O+NH4]+			C11501				BioDeepDB	2	pos	1.65641e+06	2.5641e+06	1.88974e+06	2.77962e+06	2.99703e+06	260879	1.91875e+06	2.98024e+06	3.12284e+06	3.23821e+06	1.16337e+06	1.51017e+06	1.85915e+06	329582	3.45047e+06	2.3604e+06	2.64737e+06	1.72475e+06	1.57588e+06	1.83772e+06	2.10825e+06	2.31202e+06	1.46407e+06	902238	1.79332e+06	956611	1.92549e+06	1.04446e+06	1.29331e+06	57735.9	1.43254e+06	1.96755e+06	2.12464e+06
M287T46	N1,N12-Diacetylspermine	287.244	46	286.237	0.219485	C14H30N4O2	[M+H]+	Carboximidic acids and derivatives	Carboximidic acids	C03413		61345-83-3	HMDB0002172	BioDeepDB	2	pos	2.14247e+08	3.32418e+07	5.90515e+07	1.51416e+07	8.53685e+07	1.83584e+08	1.82623e+07	6.54235e+06	1.48028e+07	1.4771e+06	3.74103e+07	3.59938e+07	6.68663e+07	7.78031e+06	6.54485e+07	1.93722e+07	1.24242e+07	984293	1.19511e+08	1.00716e+07	1.06043e+08	8.75888e+07	1.06526e+08	3.41445e+07	1.8106e+08	2.55402e+08	1.54464e+07	3.9966e+07	1.44778e+07	6.79246e+07	1.05246e+08	2.22346e+08	1.69777e+07
M291T255	(+_-)-5-[(tert-Butylamino)-2'-hydroxypropoxy]-3,4-dihydro-1(2H)-naphthalenone	291.174	255.3	291.183	12.5385	C17H25NO3	[M]+			C04883		27591-01-1		BioDeepDB	2	pos	1.96167e+07	4.52413e+06	1.64624e+07	181769	3.84718e+06	8.09897e+06	4.13953e+06	2.48854e+06	3.99203e+06	2.01154e+06	5.93093e+06	1.85615e+07	8.48647e+06	3.77169e+06	1.04666e+07	6.18533e+06	7.02442e+06	4.61849e+06	9.86196e+06	1.94079e+06	1.51812e+07	6.77527e+06	4.40725e+07	4.97359e+07	3.83772e+06	4.31416e+06	3.22115e+07	8.69797e+06	1.36012e+06	3.55885e+07	4.49222e+07	2.8226e+07	6.06678e+06
M292T53	N-Acetylneuraminic acid	292.103	52.9	309.106	13.4679	C11H19NO9	[M+H-H2O]+	Organooxygen compounds	Carbohydrates and carbohydrate conjugates	C19910		131-48-6	HMDB0000230	BioDeepDB	2	pos	1.12753e+07	1.28837e+07	1.01605e+06	74746.4	4.48574e+07	8.95467e+06	791186	2.52287e+06	3.68497e+06	4.28242e+06	2.24356e+06	4.90877e+07	1.30938e+07	839750	1.32462e+07	428698	1.51035e+07	1.60725e+06	1.7914e+07	3.1354e+07	3.56791e+07	2.11109e+07	1.03525e+07	8.27507e+06	1.46942e+07	3.47715e+06	2.77325e+07	5.91497e+06	1.27849e+06	1.30578e+07	3.31208e+07	1.27175e+06	2.52352e+07
M295T229	Aspartame	295.128	229.3	294.122	0.0322622	C14H18N2O5	[M+H]+	Carboxylic acids and derivatives	Amino acids, peptides, and analogues	C11045	Sensory system	22839-47-0	HMDB0001894	BioDeepDB	2	pos	1.27594e+07	6.35736e+07	3.48792e+07	3.29334e+07	1.08656e+08	5.57261e+07	2.88251e+07	5.71588e+06	2.78551e+06	1.30109e+07	1.41625e+07	2.23685e+07	3.03689e+07	1.79157e+08	2.58089e+07	7.93687e+06	1.10075e+08	3.44173e+07	1.59049e+07	1.18484e+08	8.13706e+07	7.04432e+06	1.71967e+07	3.05769e+07	2.32423e+07	2.05395e+07	1.87603e+07	2.70709e+07	1.51906e+07	2.88059e+07	1.46639e+08	6.52005e+07	7.9505e+07
M295T405	Sumatriptan	295.144	405	295.135	27.7831	C14H21N3O2S	[M]+	Indoles and derivatives	Tryptamines and derivatives	C07319		103628-46-2	HMDB0005037	BioDeepDB	2	pos	2.31378e+07	2.80368e+06	718222	9.21298e+06	1.58528e+06	2.14544e+06	8.63958e+07	252347	1.5049e+08	2.00651e+06	1.43552e+08	2.53692e+08	1.93954e+08	7.12539e+06	1.19595e+08	4.23314e+07	1.07572e+07	2.16584e+07	7.9183e+06	1.32619e+07	1.8366e+07	9.6874e+06	3.90095e+07	3.7673e+07	1.68659e+08	1.04927e+08	4.88185e+07	3.70607e+07	4.07469e+07	9.10376e+07	1.70503e+08	2.21233e+07	1.36006e+07
M314T274	Pergolide	314.174	274.4	314.182	23.2355	C19H26N2S	[M]+	Quinolines and derivatives	Indoloquinolines	C07425		66104-22-1	HMDB0015317	BioDeepDB	2	pos	1.53587e+07	814188	2.43295e+07	5.43094e+07	2.46391e+07	1.48803e+07	3.42143e+07	4.1061e+07	1.2482e+06	3.10033e+07	7.43449e+06	2.33525e+07	1.11417e+07	7.2575e+06	1.85907e+07	1.82672e+07	1.23386e+06	7.83605e+07	4.21854e+07	1.59261e+07	3.27201e+07	3.05212e+06	3.4431e+07	5.63085e+07	8.47566e+06	1.28764e+07	2.9414e+07	3.19246e+06	5.64206e+06	1.7753e+06	2.25967e+07	1.90082e+07	1.97259e+07
M298T551	Spiroxamine	298.273	551.3	297.267	2.18298	C18H35NO2	[M+H]+			C11124		118134-30-8		BioDeepDB	2	pos	2.55115e+07	1.12516e+07	6.19879e+07	748533	8.34453e+07	2.35085e+06	4.93062e+06	7.14478e+06	6.02854e+06	620861	8.32161e+07	3.1183e+07	4.07287e+07	4.04049e+06	1.70349e+06	938268	797397	1.60414e+07	6.04033e+07	1.02825e+06	2.45295e+07	3.84092e+07	1.20885e+06	3.02061e+07	6.35615e+07	1.0626e+08	6.85361e+06	1.16049e+07	1.35664e+08	9.96525e+06	1.72791e+06	5.96871e+07	3.51206e+07
M299T381	Enterolactone	299.136	381	298.12	25.3245	C18H18O4	[M+H]+			C18165		78473-71-9 / 76543-15-2		BioDeepDB	2	pos	9.78454e+06	1.03103e+07	6.00245e+06	4.29889e+06	7.03145e+06	2.43488e+07	1.72715e+06	1.1106e+06	423521	1.54493e+06	1.01923e+06	3.74524e+06	782736	1.13959e+06	9.94062e+06	122862	960950	1.03266e+06	3.09499e+07	1.97733e+06	1.38985e+07	1.33654e+07	1.31458e+07	1.43401e+06	1.1248e+07	3.47347e+06	1.74629e+07	5.95593e+06	2.36318e+06	1.95703e+07	5.11657e+06	2.60843e+06	2.57369e+06
M299T530	cis-9,10-Epoxystearic acid	299.258	530.1	298.251	0.0616151	C18H34O3	[M+H]+			C19418	Lipid metabolism	2443-39-2 / 24560-98-3		BioDeepDB	2	pos	1.33485e+08	1.83864e+08	3.73029e+08	9.84696e+08	5.01856e+08	6.96919e+08	2.76497e+08	1.45636e+08	1.36015e+08	3.75745e+08	5.15027e+08	1.7271e+08	2.23867e+08	8.82772e+07	1.61061e+08	1.08689e+08	1.36484e+08	9.61736e+07	3.60056e+08	2.9849e+08	1.63938e+08	2.33578e+08	2.90091e+08	1.57148e+08	4.15991e+08	7.03239e+08	1.88295e+08	1.90606e+08	8.22872e+08	1.85786e+08	1.94536e+08	3.37587e+08	2.00493e+08
M300T531	(R)-10-Hydroxystearate	300.272	530.7	300.266	18.9828	C18H36O3	[M]+			C03195		638-26-6		BioDeepDB	2	pos	5.71022e+07	3.407e+07	4.07774e+06	223807	2.14158e+07	8.41999e+07	3.75866e+07	2.46065e+07	284557	1.23801e+08	1.17958e+07	1.66451e+06	4.79083e+07	3.57419e+06	3.88385e+07	1.49995e+07	1.77529e+06	2.14874e+07	2.00795e+06	2.31879e+07	3.32454e+06	9.18276e+07	1.02333e+06	4.49014e+07	4.42585e+07	3.29505e+06	252008	278095	3.12074e+07	2.11283e+07	9.41297e+07	2.63356e+07	95899.8
M301T336	5-Nitro-2-(3-phenylpropylamino)benzoic acid	301.118	336.5	300.111	0.166876	C16H16N2O4	[M+H]+			C13705		107254-86-4		BioDeepDB	2	pos	1.50686e+07	9.56583e+06	2.76416e+07	1.75293e+08	5.56898e+07	1.36125e+07	1.00608e+07	1.41626e+07	2.29025e+07	1.31326e+07	3.15172e+07	9.64716e+06	2.15133e+07	9.68973e+06	7.49181e+06	9.87383e+06	1.78009e+07	7.73413e+06	5.81646e+06	719116	1.91034e+07	2.75968e+06	7.08053e+06	7.22612e+06	1.77632e+07	3.8395e+06	5.21294e+06	9.531e+06	5.77902e+07	5.83512e+06	1.75105e+06	6.02632e+07	7.33047e+06
M301T49	(S,E)-Zearalenone	301.15	49.2	318.147	29.53	C18H22O5	[M+H-H2O]+	Macrolides and analogues	Zearalenones	C09981		17924-92-4	HMDB0031752	BioDeepDB	2	pos	1.92485e+06	346084	8.88323e+06	9.46276e+07	1.90034e+07	4.51374e+06	3.28731e+06	8.88438e+06	7.4194e+06	1.11354e+06	1.35416e+07	4.58829e+06	6.71412e+06	5.67564e+06	943360	5.28897e+06	3.50683e+06	548994	1.32024e+06	1.56333e+06	1.39179e+06	3.22242e+06	1.36441e+06	2.74869e+06	9.26759e+06	1.39309e+06	1.62266e+06	2.40625e+06	2.76883e+07	590414	2.86155e+06	2.05422e+07	1.99629e+06
M301T385	Fluvoxamine	301.155	384.8	318.156	23.0247	C15H21F3N2O2	[M+H-H2O]+	Benzene and substituted derivatives	Trifluoromethylbenzenes	C07571		54739-18-3	HMDB0014322	BioDeepDB	2	pos	4.91691e+07	240364	3.77189e+07	779053	2.87077e+07	4.09579e+07	7.85545e+06	1.42586e+07	1.57744e+07	1.41851e+07	1.93059e+07	2.87973e+07	2.22763e+07	1.21885e+07	1.62539e+07	3.09717e+07	1.96824e+07	9.72011e+06	3.11351e+07	6.52569e+06	3.2586e+07	5.7868e+07	3.04942e+07	8.03868e+06	1.31569e+07	1.41394e+07	1.46791e+08	4.79783e+07	6.0681e+06	5.11318e+07	1.22004e+07	4.42796e+06	3.09384e+07
M301T397	Menthyl pyrrolidone carboxylate	301.201	397.2	318.204	13.3931	C16H30O6	[M+H-H2O]+	Prenol lipids	Terpene glycosides	C03962		52528-10-6	HMDB0032368	BioDeepDB	2	pos	3.4363e+06	3.78519e+06	2.68602e+07	3.20917e+06	3.80598e+07	8.60296e+06	7.08643e+06	4.30778e+06	1.16085e+07	6.05611e+06	5.62363e+07	1.73293e+07	2.0629e+07	1.13443e+06	4.10712e+07	1.70424e+06	4.80021e+07	9.11891e+06	2.25816e+07	7.68764e+06	4.67155e+06	1.29504e+07	7.0304e+06	4.77533e+06	2.85371e+07	6.00985e+07	3.94059e+06	1.83199e+06	4.35993e+07	2.26801e+07	2.29983e+07	3.09372e+07	2.54159e+07
M308T343	Dihydrocapsaicin	308.222	343.2	307.215	0.498538	C18H29NO3	[M+H]+	Benzene and substituted derivatives	Phenols and derivatives	C16952		19408-84-5	HMDB0038457	BioDeepDB	2	pos	164002	288866	3.09733e+06	2.90609e+06	51985.2	81628.6	6.08534e+06	8.82609e+06	2.22423e+06	4.57073e+06	190669	3.9217e+06	779785	1.75727e+08	6.07719e+06	200616	229758	7.22455e+06	8.94212e+06	1.20566e+07	1.68652e+06	5.84978e+06	1.45024e+07	485120	1.79759e+07	4.37672e+06	1.39768e+06	1.97244e+06	2.48675e+06	1.95087e+06	2.28958e+06	884388	223601
M311T610	Methoprene	311.258	610.5	310.251	0.977302	C19H34O3	[M+H]+			C14308		40596-69-8 / 41205-06-5		BioDeepDB	2	pos	3.39833e+07	2.42237e+07	6.42973e+06	5.11737e+06	9.56319e+06	7.08382e+07	1.26123e+07	5.66056e+06	1.26444e+07	5.19281e+07	758797	4.2889e+06	7.31441e+06	3.4595e+06	1.27315e+07	7.29451e+06	2.69077e+07	1.42814e+07	1.08411e+07	1.00836e+08	1.68267e+06	3.46621e+06	1.38943e+07	9.44443e+06	8.8748e+06	2.53015e+07	1.51197e+07	2.25346e+07	1.11241e+07	1.02445e+07	2.36497e+07	1.09388e+07	1.0039e+07
M315T466	9,10-DHOME	315.252	466.1	314.246	1.82711	C18H34O4	[M+H]+	Fatty Acyls	Fatty acids and conjugates	C14828	Lipid metabolism	263399-34-4	HMDB0004704	BioDeepDB	2	pos	5.96142e+07	3.88609e+07	4.57166e+07	7.06667e+07	5.792e+07	7.82941e+06	1.54578e+08	7.79601e+07	2.66685e+07	5.33286e+07	2.67462e+07	2.73034e+07	1.57447e+08	2.43315e+06	6.05486e+07	8.01356e+06	1.39703e+07	1.15238e+08	5.56686e+07	2.17964e+08	3.41242e+07	4.99066e+07	4.06576e+07	3.3153e+07	5.35322e+07	7.69112e+07	8.43731e+07	3.5035e+07	1.01235e+08	2.59493e+07	2.71109e+07	3.95913e+07	1.22267e+08
M316T504	5a-Pregnane-3,20-dione	316.248	503.9	316.24	24.0318	C21H32O2	[M]+	Steroids and steroid derivatives	Pregnane steroids	C03681	Lipid metabolism	566-65-4	HMDB0003759	BioDeepDB	2	pos	1.0136e+08	3.30814e+07	2.36459e+07	4.40188e+07	1.81877e+07	3.06544e+08	3.89074e+07	1.80347e+07	1.06464e+07	4.97947e+07	3.12818e+06	1.88444e+07	7.04113e+07	1.78211e+07	2.42797e+07	7.65223e+06	1.14919e+07	4.62486e+07	1.82493e+07	2.46451e+07	5.03573e+06	1.24346e+07	1.38178e+07	1.60189e+07	1.354e+07	2.25075e+07	2.82752e+07	6.52853e+08	3.0669e+07	2.52952e+07	3.3351e+07	6.11897e+06	1.06169e+07
M317T487	9,10-Dihydroxystearate	317.268	487.2	316.261	2.11697	C18H36O4	[M+H]+			C19622	Lipid metabolism			BioDeepDB	2	pos	3.15335e+07	3.69488e+07	5.22599e+07	2.40138e+07	3.41049e+07	1.91512e+07	4.27547e+07	3.36612e+07	3.24839e+07	3.68829e+07	3.73589e+07	3.49801e+07	3.30809e+07	6.54613e+07	3.854e+07	4.98131e+07	2.9646e+07	3.86564e+07	7.98394e+06	2.50989e+07	3.85693e+07	6.1231e+07	2.80504e+07	3.4952e+07	3.83066e+07	1.0561e+07	2.10121e+07	8.01363e+06	7.01901e+07	1.09524e+07	1.40323e+07	3.48789e+07	3.38017e+07
M318T398	5-KETE	318.228	398.2	318.219	26.3962	C20H30O3	[M]+	Fatty Acyls	Fatty acids and conjugates	C14732	Lipid metabolism	126432-17-5 / 106154-18-1	HMDB0010217	BioDeepDB	2	pos	914097	4.19161e+06	7.73143e+07	1.82986e+07	1.27624e+08	3.21816e+07	7.06403e+06	2.35618e+06	2.05051e+06	1.2572e+07	4.18505e+06	6.81913e+06	2.82942e+06	5.22152e+07	7.84671e+06	2.68606e+06	1.69273e+07	1.64394e+07	2.75748e+07	3.60464e+06	8.81351e+06	2.4841e+06	2.4973e+06	4.22352e+07	5.37319e+06	4.86235e+06	1.30654e+07	1.06492e+07	1.03417e+07	5.65728e+07	1.76039e+07	1.46922e+07	1.05396e+07
M321T313_1	Pyriproxyfen	321.144	312.7	321.137	22.7312	C20H19NO3	[M]+			C18605		95737-68-1		BioDeepDB	2	pos	9.27853e+07	975321	3.04652e+07	2.1418e+06	6.72031e+07	5.24084e+07	1.42072e+07	2.39522e+06	3.15417e+07	3.15708e+07	3.54533e+07	3.12545e+07	7.94478e+06	7.38052e+06	6.56269e+07	5.08541e+07	8.14222e+07	913001	2.87338e+07	2.02047e+07	4.15581e+06	2.41628e+07	5.39421e+07	1.52159e+07	3.65214e+07	1.9405e+07	8.70611e+07	4.29346e+07	1.37019e+07	5.19655e+07	2.64115e+06	3.13221e+07	2.06621e+07
M327T479	2,3-Dinor-8-iso prostaglandin F2alpha	327.216	479.1	326.209	2.06591	C18H30O5	[M+H]+			C14794	Lipid metabolism	221664-05-7		BioDeepDB	2	pos	752685	1.44099e+07	1.20241e+06	9.72027e+07	2.99995e+07	6.70821e+06	3.61479e+07	277433	2.27151e+08	679355	1.8022e+08	5.07013e+06	2.75391e+08	367035	8.42615e+07	865197	2.23486e+07	1.2513e+08	9.11771e+06	535387	188529	9.38098e+07	1.75708e+07	123574	1.76027e+06	961218	104466	1.83999e+07	8.02389e+07	8.87961e+06	2.16754e+06	4.92429e+07	3.35353e+07
M329T257	(S)-Reticuline	329.151	257.1	329.163	3.4118	C19H23NO4	[M]+	Isoquinolines and derivatives	Benzylisoquinolines	C02105	Chemical structure transformation maps; Biosynthesis of other secondary metabolites; Global and overview maps	485-19-8	HMDB0003601	BioDeepDB	2	pos	1.23429e+07	8.11615e+06	5.72749e+06	1.60677e+07	1.61801e+07	1.1044e+07	1.12985e+07	1.12164e+07	1.36975e+07	1.18498e+07	9.36347e+06	9.42489e+06	1.28969e+07	1.20728e+07	1.41431e+07	1.31954e+07	1.2854e+07	1.11495e+07	6.58563e+06	1.85143e+07	1.17752e+07	1.09881e+07	1.16208e+07	9.33773e+06	1.03568e+07	1.07732e+07	1.65787e+07	1.88024e+07	7.67852e+06	6.00157e+06	1.55439e+07	2.30728e+07	1.32765e+07
M346T251	L-Alanyl-gamma-D-glutamyl-L-lysine	346.197	250.8	346.185	0.296474	C14H26N4O6	[M]+			C21160				BioDeepDB	2	pos	5.37243e+06	9.26793e+06	1.58825e+07	2.3448e+07	2.18036e+07	2.45938e+08	1.24792e+07	1.82105e+07	9.29747e+07	1.07078e+07	2.31443e+07	2.18299e+08	7.38668e+07	2.15979e+07	9.51744e+07	1.45546e+07	1.95683e+07	1.07293e+07	7.44013e+06	2.78803e+07	1.4877e+07	1.74944e+07	2.29427e+07	1.22067e+07	6.25197e+07	2.34675e+07	6.8668e+07	1.67127e+07	3.00691e+07	1.97538e+08	8.89719e+06	9.53586e+07	8.55769e+07
M336T250	Senecionine	336.191	249.6	335.173	0.960024	C18H25NO5	[M+H]+			C06176	Chemical structure transformation maps; Biosynthesis of other secondary metabolites; Global and overview maps	130-01-8		BioDeepDB	2	pos	1.58914e+07	325602	8.41115e+06	306198	1.27253e+07	1.17929e+07	2.41361e+06	3.19334e+06	2.94808e+06	4.01614e+06	8.37159e+06	6.02889e+06	3.49002e+06	1.74766e+06	1.03354e+07	8.4477e+06	1.3064e+07	621932	3.90171e+06	8.40482e+06	2.43211e+06	6.09993e+06	1.19817e+07	3.99463e+06	6.91829e+06	9.86006e+06	8.97461e+06	7.79873e+06	2.41146e+06	9.69511e+06	5.45938e+06	4.61899e+06	3.88216e+06
M342T271	Magnoflorine	342.17	270.6	342.171	2.04577	C20H24NO4	[M]+			C09581	Biosynthesis of other secondary metabolites; Global and overview maps	2141-09-5		BioDeepDB	2	pos	46517.2	22236.6	9.24632e+06	4.38839e+06	1.08703e+06	6.23097e+06	7.95555e+06	3.46211e+06	9.53421e+06	8.96191e+06	9.14944e+06	8.67945e+06	4.59465e+06	9.03002e+06	6.32606e+06	8.1188e+06	6.41331e+06	6.23524e+06	6.33536e+06	1.11191e+07	1.19986e+07	1.2326e+07	7.90323e+06	9.01475e+06	9.43306e+06	5.12921e+06	8.36285e+06	6.94611e+06	6.11781e+06	7.49383e+06	2.00964e+06	8.18638e+06	8.89109e+06
M348T422	17alpha,21-Dihydroxypregnenolone	348.22	422	348.23	28.4303	C21H32O4	[M]+	Steroids and steroid derivatives	Hydroxysteroids	C05487	Lipid metabolism	1167-48-2	HMDB0006762	BioDeepDB	2	pos	199424	53567	3.35275e+07	7.78163e+07	3.09978e+06	432517	3.15609e+07	4.94502e+06	1.85864e+07	2.59274e+06	609995	2.88319e+06	4.81922e+06	4.72641e+06	1.02409e+06	1.82991e+06	6.67316e+06	1.00115e+06	2.20707e+06	1.5542e+06	2.06872e+06	1.29792e+06	1.28877e+06	5.39509e+06	3.80446e+06	507074	5.82394e+06	721565	4.27045e+06	1.50512e+06	281778	4.84945e+06	1.14054e+07
M352T406	Prostaglandin F3a	352.233	405.8	352.225	22.7122	C20H32O5	[M]+	Fatty Acyls	Eicosanoids	C06476		745-64-2	HMDB0002122	BioDeepDB	2	pos	7.91315e+06	1.45554e+07	4.34563e+06	8.51677e+07	1.4506e+06	4.02266e+06	277690	8.37732e+06	510369	9.36004e+06	4.04696e+06	3.24824e+06	1.19677e+06	1.0869e+08	9.7587e+06	4.09815e+06	4.13426e+07	3.59847e+07	9.29438e+07	5.68056e+07	3.53611e+07	2.61858e+06	9.50475e+06	4.40661e+07	752785	555718	2.99376e+07	443865	4.33342e+06	1.52273e+06	4.76509e+06	2.32645e+06	166348
M353T382	(13E)-11a-Hydroxy-9,15-dioxoprost-13-enoic acid	353.23	381.7	352.225	0.151334	C20H32O5	[M+H]+	Fatty Acyls	Eicosanoids	C04654		22973-19-9	HMDB0001320	BioDeepDB	2	pos	1.07571e+07	307059	1.27162e+07	8.42313e+06	4.2729e+06	1.81008e+07	1.55014e+07	7.17201e+06	971118	1.48627e+07	2.37302e+06	2.9106e+07	85888.5	1.70952e+07	4.03133e+06	1.58078e+07	2.27313e+07	1.17752e+07	2.68783e+07	3.24396e+07	1.35174e+07	1.21058e+07	1.8991e+07	1.57429e+07	218537	4.34042e+06	1.91667e+07	6.21734e+06	7.18982e+06	1.52375e+07	103239	2.46352e+07	1.06045e+07
M361T310	Nitrendipine	361.139	309.7	360.132	0.0230635	C18H20N2O6	[M+H]+	Pyridines and derivatives	Hydropyridines	C07713		39562-70-4 / 84845-75-0	HMDB0015187	BioDeepDB	2	pos	2.25955e+06	1.38904e+07	402328	665859	4.40692e+06	250102	5.47023e+06	2.40826e+06	6.71524e+06	3.29915e+06	1.08163e+07	2.41722e+07	1.54335e+07	2.06971e+06	2.38314e+07	6.241e+06	3.67295e+07	2.90103e+06	1.08917e+07	1.39838e+07	1.07509e+07	887279	766647	2.00468e+07	1.52901e+07	9.39633e+06	6.78433e+06	1.20494e+07	916510	5.55039e+07	5.27779e+06	6.31598e+06	6.11894e+06
M363T51	GMP	363.068	51.1	363.058	27.543	C10H14N5O8P	[M]+	Purine nucleotides	Purine ribonucleotides	C00144	Drug resistance: antineoplastic; Signal transduction; Sensory system; Nucleotide metabolism; Chemical structure transformation maps; Global and overview maps	85-32-5	HMDB0001397	BioDeepDB	2	pos	2.83846e+09	2.34723e+08	1.87627e+09	1.68046e+08	3.99595e+08	2.644e+09	7.85234e+08	2.33824e+08	9.6354e+08	3.96259e+08	5.11256e+08	4.01994e+08	2.42134e+09	1.6709e+08	1.93941e+09	1.58268e+09	2.43316e+09	9.43481e+08	1.0423e+09	4.1656e+09	1.66075e+09	1.95227e+09	4.48433e+09	1.45638e+09	2.42656e+09	8.93723e+09	8.74455e+08	1.22245e+09	1.12277e+08	1.1036e+09	2.33163e+09	1.34988e+09	1.83842e+08
M365T506	7-Dehydrodesmosterol	365.32	506.3	382.324	10.2212	C27H42O	[M+H-H2O]+	Steroids and steroid derivatives	Cholestane steroids	C05107	Lipid metabolism; Global and overview maps	1715-86-2	HMDB0003896	BioDeepDB	2	pos	2.56448e+07	1.16385e+06	1.72064e+07	9.29145e+06	1.41331e+07	4.13302e+07	2.82792e+06	4.3646e+06	5.50031e+06	2.46468e+07	1.11132e+06	1.24303e+07	2.43309e+06	5.5717e+06	1.39101e+07	1.05334e+07	2.54104e+07	9.53029e+06	1.59087e+07	1.90283e+07	1.28029e+07	1.19987e+07	5.52282e+07	3.41729e+07	1.60428e+07	2.49565e+07	2.52623e+07	2.07131e+06	1.40099e+07	2.01022e+07	1.66532e+07	3.78436e+06	2.60079e+06
M387T433	Bufalin	387.251	433.4	386.246	3.38886	C24H34O4	[M+H]+			C16922		465-21-4		BioDeepDB	2	pos	4.65083e+07	158921	1.1594e+08	3.64373e+07	8.21167e+07	1.07499e+07	1.74503e+06	5.42406e+07	3.61858e+06	7.33217e+07	8.98431e+07	1.95617e+08	6.077e+07	1.21427e+07	368192	1.8451e+08	1.48242e+08	3.56731e+07	2.8195e+07	728986	4.19027e+07	1.4036e+08	2.46579e+06	2.05953e+08	9.91845e+07	4.8071e+08	5.18051e+07	1.76324e+07	3.55226e+08	1.0462e+08	2.01795e+07	361104	7.71276e+07
M369T508	Misoprostol	369.263	508.4	368.256	2.03178	C21H36O5	[M+H]+			C07227		59122-46-2		BioDeepDB	2	pos	4.37552e+06	792281	5.92702e+06	6.32736e+06	5.6014e+06	1.21297e+07	4.56584e+07	6.05016e+07	1.56149e+07	3.596e+07	643134	4.13221e+06	1.12301e+06	1.5729e+07	1.86763e+06	7.40881e+06	3.93117e+07	4.60501e+06	3.28518e+06	1.13616e+06	5.77494e+07	1.09772e+06	3.85224e+06	642642	7.97127e+06	2.03214e+06	3.54002e+06	544003	9.43036e+06	2.64625e+06	1.38141e+06	768927	1.06467e+06
M371T415	6-Keto-prostaglandin F1a	371.258	415	370.236	0.0639868	C20H34O6	[M+H]+	Fatty Acyls	Eicosanoids	C05961	Lipid metabolism; Global and overview maps	58962-34-8	HMDB0002886	BioDeepDB	2	pos	2.84922e+07	2.819e+07	6.82114e+07	3.93022e+07	6.0598e+07	1.53481e+08	2.76275e+07	1.03585e+07	3.35246e+07	2.5205e+07	1.38096e+07	4.41104e+07	2.49211e+07	1.97055e+06	5.31464e+06	5.49879e+06	9.56725e+07	7.23411e+06	4.60472e+07	9.75794e+06	3.48593e+06	1.44657e+08	4.10124e+08	9.36264e+07	8.89518e+07	3.83804e+07	2.3862e+08	1.37329e+07	5.40629e+07	4.60163e+07	3.65973e+08	4.02984e+07	2.20631e+07
M372T559	3-Geranylgeranylindole	372.29	558.5	389.308	28.6497	C28H39N	[M+H-H2O]+			C20525	Biosynthesis of other secondary metabolites; Global and overview maps			BioDeepDB	2	pos	4.75777e+07	3.49653e+08	1.42918e+07	2.8741e+06	2.23635e+07	9.08162e+07	2.91648e+07	2.63337e+07	1.39635e+07	1.72741e+07	5.56524e+06	5.57832e+06	9.2689e+06	4.11152e+06	2.12163e+07	6.31082e+06	5.35395e+06	3.51226e+07	1.88478e+07	7.78321e+06	3.33285e+07	6.20325e+06	8.29465e+06	8.62258e+07	5.48666e+07	3.0559e+07	2.49931e+07	2.11554e+07	8.66996e+06	2.59483e+07	6.84078e+06	8.22758e+07	1.57895e+07
M377T647	Ergosta-5,7,22,24(28)-tetraen-3beta-ol	377.319	646.7	394.324	7.51089	C28H42O	[M+H-H2O]+			C05440	Lipid metabolism; Global and overview maps	29560-24-5		BioDeepDB	2	pos	5.18016e+07	7.07013e+07	1.44607e+08	1.10355e+08	4.42055e+07	6.18951e+07	1.43901e+08	8.98537e+07	1.1274e+08	7.84535e+07	6.60455e+07	1.56124e+08	5.50385e+07	9.84659e+07	1.23341e+08	8.13505e+07	1.28001e+08	1.28226e+08	1.78291e+08	4.95155e+07	9.0951e+07	6.82876e+07	5.96011e+07	1.49546e+08	9.34691e+07	1.07101e+08	1.31401e+08	5.25626e+07	7.70453e+07	1.51121e+08	9.71539e+07	1.40957e+08	1.43969e+08
M378T258	Riboflavin reduced	378.167	258.3	378.154	3.51304	C17H22N4O6	[M]+	Pteridines and derivatives	Alloxazines and isoalloxazines	C01007	Metabolism of cofactors and vitamins; Global and overview maps	101652-10-2	HMDB0001557	BioDeepDB	2	pos	3.7782e+06	1.28309e+07	797639	9.54293e+06	3.71582e+06	1.39768e+06	2.25537e+07	9.39767e+06	1.20974e+07	1.67474e+07	1.76095e+07	2.74503e+07	2.38971e+07	1.95506e+06	4.8624e+07	2.03562e+07	4.03788e+07	1.58565e+07	2.38605e+07	4.95999e+07	3.08731e+07	1.45608e+06	1.53338e+07	3.51198e+07	3.30912e+07	4.39531e+07	7.39998e+06	5.38219e+07	1.58279e+06	1.14851e+08	1.45649e+07	3.01843e+06	1.68815e+07
M381T48_1	Celecoxib	381.078	48.3	381.076	3.29394	C17H14F3N3O2S	[M]+	Azoles	Pyrazoles	C07589		169590-42-5 / 184007-95-2	HMDB0005014	BioDeepDB	2	pos	5.64928e+06	1.00856e+08	2.46944e+08	9.91447e+07	1.86789e+08	9.42219e+07	7.57296e+06	1.48797e+07	4.89073e+06	7.88182e+07	7.53037e+06	5.09894e+06	6.69682e+07	2.66996e+07	1.09039e+07	3.43832e+06	4.25955e+08	7.80578e+06	2.04254e+08	7.03851e+08	1.17293e+08	4.4547e+08	1.45585e+08	1.21264e+08	1.92111e+07	2.574e+08	7.99887e+06	2.72915e+08	1.80036e+08	3.74411e+07	6.00908e+06	9.75081e+06	2.05102e+06
M384T49	Lacto-N-biose I	384.15	49.2	383.143	0.0605397	C14H25NO11	[M+H]+	Organooxygen compounds	Carbohydrates and carbohydrate conjugates	C06372		50787-09-2	HMDB0006575	BioDeepDB	2	pos	2.26164e+06	838553	3.44035e+06	1.73273e+06	5.36669e+06	3.89566e+06	491861	610788	3.61754e+06	1.76312e+06	1.94733e+06	2.09941e+06	3.18563e+06	881614	1.72101e+06	1.50552e+06	4.11999e+06	1.87399e+06	4.11657e+06	3.46616e+06	1.33568e+06	1.32778e+06	2.98906e+06	968056	4.94164e+06	1.07739e+07	2.77003e+06	2.1238e+06	1.11952e+06	2.51781e+06	910525	4.55837e+06	4.81416e+06
M384T428	Ethynodiol Diacetate	384.22	427.5	384.23	26.8076	C24H32O4	[M]+	Steroids and steroid derivatives	Steroid esters	C12724		297-76-7	HMDB0014961	BioDeepDB	2	pos	5.13325e+06	1.99622e+06	2.3773e+06	1.22229e+06	2.43259e+06	9.47841e+06	502315	520001	3.7387e+07	5.05719e+06	2.29493e+06	1.75888e+06	2.29366e+06	532728	1.04392e+06	2.34942e+06	2.23284e+07	6.68502e+06	1.37008e+07	9.65847e+06	6.6165e+06	9.61216e+06	2.16727e+07	2.08202e+07	1.12675e+07	3.5638e+06	1.68894e+06	688434	1.85521e+06	6.21825e+06	671549	2.29994e+06	1.16626e+06
M385T396	Zymosterol intermediate 2	385.343	395.7	384.339	8.242	C27H44O	[M+H]+	Steroids and steroid derivatives	Cholestane steroids	C05437	Lipid metabolism; Global and overview maps	128-33-6	HMDB0006271	BioDeepDB	2	pos	527610	8.34143e+06	7.06704e+08	2.0622e+06	1.78867e+07	4.76537e+07	2.25074e+08	538539	2.91291e+08	2.96121e+06	3.13447e+07	4.2411e+07	3.09956e+08	2.29167e+07	4.04693e+06	6.61317e+07	632710	2.52961e+06	560351	1.10117e+06	3.6449e+06	8.30581e+07	1.14891e+06	7.12028e+06	7.13217e+07	1.80725e+08	6.01349e+07	2.53268e+08	5.50358e+07	2.61463e+07	337106	1.53334e+08	3.55962e+07
M397T499	Yamogenin	397.309	498.5	414.313	3.44677	C27H42O3	[M+H-H2O]+			C08918		512-06-1 / 512-04-9		BioDeepDB	2	pos	6.75117e+06	1.21115e+07	1.6644e+07	6.20927e+06	3.12105e+06	9.69228e+07	3.71591e+07	1.67331e+06	2.07504e+07	7.6635e+07	7.01858e+07	1.0838e+08	603982	1.18386e+08	1.0776e+08	1.45351e+07	6.03034e+07	3.31004e+06	9.25832e+07	9.9499e+07	2.30014e+07	2.9955e+07	5.32994e+07	3.77942e+07	4.15265e+06	5.88707e+07	2.60711e+07	8.16051e+07	1.91798e+06	5.39643e+07	2.17683e+06	2.80337e+07	3.06372e+07
M397T649	3-Keto-4-methylzymosterol	397.351	649.5	396.339	10.3787	C28H44O	[M+H]+	Steroids and steroid derivatives	Cholestane steroids	C15816	Lipid metabolism; Global and overview maps		HMDB0006838	BioDeepDB	2	pos	1.15515e+07	2.47391e+06	8.93237e+06	2.49178e+07	1.97647e+07	5.80706e+07	2.30988e+07	1.40026e+06	1.7763e+07	7.61394e+07	2.65107e+07	2.55516e+07	1.7828e+07	2.89007e+07	5.27332e+07	1.52991e+07	1.94876e+07	3.45619e+07	1.57171e+07	7.45694e+07	1.56682e+07	7.22267e+06	2.19022e+07	3.05051e+07	1.019e+07	1.00071e+08	9.12904e+06	5.7348e+07	1.86114e+07	7.9936e+06	3.95196e+07	1.66344e+07	1.07805e+07
M417T452	3beta,5beta-Ketodiol	417.333	452.4	416.329	7.16371	C27H44O3	[M+H]+			C16493	Metabolism of terpenoids and polyketides	39219-57-3		BioDeepDB	2	pos	1.09689e+07	1.16089e+07	6.23975e+06	1.98163e+07	8.02622e+06	1.59598e+07	1.07657e+07	1.92833e+06	1.92183e+07	3.86778e+07	4.91242e+06	7.75127e+06	1.52881e+07	1.19178e+07	2.39006e+07	1.23258e+07	2.57551e+07	2.66002e+06	2.77349e+07	3.744e+07	1.53805e+07	1.83767e+07	1.89105e+07	2.46739e+07	9.26587e+07	4.59273e+07	4.25974e+07	1.26076e+07	2.11171e+07	2.59983e+07	1.52285e+07	7.63854e+07	1.51817e+07
M400T512	Palmitoyl-L-carnitine	400.343	511.6	399.335	0.00692413	C23H45NO4	[M+H]+			C02990	Lipid metabolism; Global and overview maps	2364-67-2		BioDeepDB	2	pos	5.40013e+07	4.477e+06	1.05141e+07	5.55445e+06	4.95417e+07	4.34066e+08	9.4007e+06	882187	7.14878e+07	4.18747e+06	6.28697e+06	3.31982e+06	4.39422e+06	6.24328e+06	2.46586e+08	2.19209e+06	2.06422e+06	7.57111e+06	3.66957e+07	5.23232e+06	4.46648e+06	5.95857e+07	5.05278e+08	1.53387e+08	4.57536e+06	1.19784e+07	2.3823e+07	8.66656e+07	5.5578e+06	5.39957e+07	5.15486e+06	4.81241e+07	2.39132e+06
M402T626	2-Methyl-6-phytylhydroquinone	402.335	626.3	402.35	2.04523	C27H46O2	[M]+	Prenol lipids	Diterpenoids	C15882	Metabolism of cofactors and vitamins; Global and overview maps	54432-31-4	HMDB0038959	BioDeepDB	2	pos	3.50385e+06	9.41873e+06	11016.2	2.85778e+06	8.70521e+06	156852	1.60467e+06	1.34132e+07	3.52746e+06	60501.7	2.24157e+07	5.46301e+06	9.41813e+06	7537.43	4.02331e+06	2.68619e+07	1.34934e+07	135480	4.57073e+06	4.52218e+06	2.89145e+07	1.06066e+06	5.17497e+06	37007.2	9.64199e+07	140726	361723	2.15759e+06	1.08618e+07	3.05112e+06	6664.51	5.26558e+06	3.92593e+07
M402T496	Campestanol	402.348	496.5	402.386	24.8835	C28H50O	[M]+			C15787	Global and overview maps; Metabolism of terpenoids and polyketides	474-60-2		BioDeepDB	2	pos	5.72714e+07	1.10062e+07	87116.4	7.76646e+06	3.96767e+07	1.07144e+07	619641	214395	203904	1.07798e+07	1.12627e+07	9.85219e+06	708643	27259.2	6.5195e+06	788848	2.66325e+07	1.52387e+07	444872	1.02728e+06	1.68093e+06	1.0953e+06	4.07548e+06	940494	3.70156e+07	2.33208e+08	618298	1.27545e+06	1.19384e+07	420703	1.04438e+06	348066	5.16111e+06
M405T383	Lovastatin	405.264	383.5	404.256	0.187532	C24H36O5	[M+H]+	Lactones	Delta valerolactones	C07074		75330-75-5	HMDB0014372	BioDeepDB	2	pos	2.58409e+07	3.07824e+07	3.28907e+07	8.0277e+07	4.34254e+07	1.95859e+07	1.59655e+08	7.41201e+08	4.03628e+07	5.49671e+08	5.13994e+07	4.3262e+07	3.93251e+07	9.28767e+07	3.46088e+07	9.29165e+07	3.81134e+08	4.74135e+07	2.23724e+07	5.11117e+07	3.59178e+08	1.16324e+07	5.27965e+06	3.46734e+06	6.27882e+07	4.8861e+07	3.60067e+06	2.2909e+06	8.715e+07	7.46476e+06	3.51498e+07	2.65254e+07	7.59226e+06
M411T616	5-Dehydroavenasterol	411.365	616.3	410.355	6.13567	C29H46O	[M+H]+	Steroids and steroid derivatives	Stigmastanes and derivatives	C15783	Lipid metabolism; Global and overview maps		HMDB0006852	BioDeepDB	2	pos	2.31221e+07	8.34005e+07	4.86647e+07	5.15048e+07	4.33299e+07	1.06589e+07	2.31303e+07	1.34756e+07	1.13768e+07	1.15666e+07	1.23946e+07	1.91299e+07	1.55677e+07	1.38469e+07	5.81834e+07	6.17499e+06	1.87231e+07	4.23273e+07	5.07136e+07	2.98632e+07	3.16641e+07	5.03315e+08	6.8215e+07	2.72931e+07	4.55939e+06	1.54616e+07	4.74094e+07	6.31346e+07	3.47733e+07	5.15899e+07	3.71933e+07	4.98653e+07	1.66303e+07
M413T447	Hecogenin	413.305	447.4	430.308	8.79255	C27H42O4	[M+H-H2O]+			C08902	Chemical structure transformation maps	467-55-0		BioDeepDB	2	pos	407828	8.94926e+06	1.63034e+07	2.50866e+07	1.12321e+07	7.04757e+06	2.25881e+07	3.46919e+07	7.60808e+07	142631	5.19941e+07	306705	1.2931e+08	3.63873e+06	3.72392e+07	2.65268e+07	8.47699e+06	5.85259e+07	4.59789e+06	1.0946e+07	8.01916e+06	5.42117e+07	8.52784e+06	6.30924e+06	1.26369e+07	32716.5	1.18281e+07	8.26029e+06	2.94513e+07	1.05977e+07	1.69444e+07	2.85109e+07	2.05842e+07
M414T428	14alpha-Hydroxy-5beta-cholest-7-ene-3,6-dione	414.3	427.8	414.313	0.567717	C27H42O3	[M]+			C16509	Metabolism of terpenoids and polyketides			BioDeepDB	2	pos	3.05305e+07	1.4104e+06	1.40083e+07	4.30511e+06	2.45483e+07	4.23896e+07	1.43746e+06	517103	4.62045e+07	4.23083e+06	2.93953e+06	548816	2.04081e+06	832742	2.61495e+07	793241	122131	1.51399e+06	4.24135e+07	765976	311231	1.09996e+07	3.09167e+07	1.61119e+07	852064	1.40695e+06	2.17593e+07	1.50451e+07	3.83393e+07	1.83018e+07	2.87905e+06	3.3532e+07	3.42692e+06
M433T406	3beta,5beta-Ketotriol	433.329	406	432.324	6.17545	C27H44O4	[M+H]+			C16494	Metabolism of terpenoids and polyketides			BioDeepDB	2	pos	4.07486e+06	4.3309e+06	3.66293e+06	3.12897e+07	3.08366e+06	1.74342e+07	6.62484e+06	2.60688e+06	2.67676e+07	4.39733e+06	8.42129e+06	4.44229e+07	9.80047e+06	1.37958e+06	3.05782e+07	7.05685e+06	7.61689e+06	2.18232e+06	5.93166e+06	1.15201e+07	5.32642e+06	2.42487e+06	1.94699e+07	2.83091e+07	3.41459e+07	1.29323e+07	9.8668e+06	1.29231e+07	9.09282e+07	2.93458e+07	6.28085e+06	7.47396e+06	1.96646e+07
M437T261	HC-toxin	437.234	260.7	436.232	2.11634	C21H32N4O6	[M+H]+			C15676		83209-65-8		BioDeepDB	2	pos	98982.8	394038	428881	211674	70982.9	2.14859e+06	186887	147016	4.26327e+06	1.28756e+06	349632	482024	213566	187325	442791	545719	3.81361e+06	1.12095e+06	1.73692e+06	1.6224e+06	1.47818e+06	916178	4.36007e+06	1.18814e+06	3.87166e+06	41994.1	191624	99755.2	396512	801716	97797.8	501720	525760
M423T621	24-Methylenecycloartanol	423.397	621.3	440.402	5.27638	C31H52O	[M+H-H2O]+			C08830	Lipid metabolism; Global and overview maps	1449-09-8		BioDeepDB	2	pos	1.00373e+07	2.86683e+06	887991	8.54608e+06	1.14039e+07	3.22947e+07	858162	346878	366834	4.35044e+07	1.02517e+06	910751	205667	5.853e+06	1.74456e+07	159274	5.0045e+06	787413	886206	4.83003e+06	456508	5.34507e+06	1.0922e+07	6.82696e+06	1.02056e+07	8.65334e+06	225344	507601	8.68213e+06	1.22139e+06	1.35959e+07	137928	24536
M425T690	Alpha-Tocotrienol	425.304	689.6	424.334	0.597554	C29H44O2	[M+H]+	Prenol lipids	Quinone and hydroquinone lipids	C14153	Metabolism of cofactors and vitamins; Global and overview maps	1721-51-3 / 58864-81-6	HMDB0006327	BioDeepDB	2	pos	1.44529e+06	2.02733e+06	1.80342e+06	1.97947e+06	2.13807e+06	2.03526e+06	1.72306e+06	958631	635441	1.34885e+06	1.29755e+06	2.83448e+06	6.02713e+06	511157	3.83786e+06	2.41213e+07	1.34379e+06	2.55533e+06	1.84115e+06	3.53145e+06	5.2466e+06	950147	5.76692e+06	1.21493e+07	5.09984e+06	2.10421e+06	3.30992e+06	9.11471e+06	2.98451e+07	1.71451e+06	3.51591e+06	2.9039e+07	1.39941e+06
M428T528_2	24,25-Dihydrolanosterol	428.371	528.3	428.402	5.28385	C30H52O	[M]+	Prenol lipids	Triterpenoids	C05109	Lipid metabolism	79-62-9	HMDB0006839	BioDeepDB	2	pos	4.03573e+08	1.11621e+08	6.10998e+07	1.20605e+08	4.63164e+08	8.09972e+08	1.1592e+08	2.04824e+07	7.97632e+07	4.53475e+07	1.21517e+08	4.2141e+07	4.79734e+07	4.2921e+07	8.91687e+07	6.76877e+07	9.45455e+07	3.36643e+07	9.56907e+07	1.12778e+08	5.21015e+07	4.35969e+07	1.29573e+10	2.18108e+08	2.6271e+08	7.12202e+07	1.17719e+08	8.58121e+07	9.79808e+07	1.80243e+08	6.55903e+08	1.28843e+08	7.42887e+07
M432T261_2	Gentamicin C1a	432.279	260.7	449.285	3.54863	C19H39N5O7	[M+H-H2O]+			C00908	Biosynthesis of other secondary metabolites; Global and overview maps	26098-04-4		BioDeepDB	2	pos	1.17239e+07	397144	1.8286e+07	2.46653e+07	6.84218e+06	1.00231e+07	2.25996e+07	1.43587e+07	1.22612e+08	5.91821e+07	1.90529e+08	5.5643e+07	3.75318e+07	7.74242e+06	8.39231e+06	1.03422e+07	2.54736e+07	2.97741e+07	3.46027e+07	2.7494e+06	4.5564e+07	1.63491e+07	4.26438e+06	7.51504e+07	3.45658e+08	2.46211e+07	3.10891e+06	1.97762e+07	1.05851e+08	2.81698e+06	3.88061e+06	1.02337e+07	1.13069e+07
M441T603_2	(24R)-24-Methylcycloarta-25-en-3-beta-ol	441.377	603.3	440.402	8.57053	C31H52O	[M+H]+			C11513				BioDeepDB	2	pos	8.75333e+06	8.11714e+07	1.21983e+09	1.86975e+07	3.67021e+08	1.70155e+07	1.74303e+08	1.59868e+07	2.0392e+07	2.21501e+08	7.98358e+06	1.33646e+07	7.88803e+07	1.1582e+07	3.33257e+08	3.04928e+08	1.87919e+08	1.03777e+07	4.51824e+08	1.13175e+07	7.39108e+08	3.88156e+07	1.70401e+09	1.01084e+09	5.15636e+07	8.84393e+07	5.00248e+07	1.30326e+08	3.96131e+08	3.9737e+07	2.39671e+07	6.12093e+07	1.85192e+07
M443T472	4a-Carboxy-4b-methyl-5a-cholesta-8,24-dien-3b-ol	443.356	472.2	442.345	9.97843	C29H46O3	[M+H]+	Prenol lipids	Triterpenoids	C15808	Lipid metabolism; Global and overview maps		HMDB0001181	BioDeepDB	2	pos	4.06614e+07	9.33803e+06	2.41409e+06	2.69763e+06	1.04932e+07	2.88909e+08	3.30533e+07	2.02594e+06	7.86791e+06	2.81373e+07	1.089e+07	2.63279e+06	9.8793e+06	1.18733e+07	8.33209e+06	6.68482e+06	1.38291e+07	2.24453e+07	1.77339e+07	9.56658e+06	1.0386e+07	9.99768e+06	4.66128e+07	1.03224e+07	9.27928e+06	3.44245e+07	9.74698e+06	6.99724e+06	1.79194e+07	6.30573e+06	8.66467e+06	2.17493e+07	7.98456e+06
M445T425	3-Dehydroecdysone	445.293	424.5	462.298	5.01692	C27H42O6	[M+H-H2O]+			C02513	Metabolism of terpenoids and polyketides	39750-00-0		BioDeepDB	2	pos	1.82645e+07	9.16627e+06	7.21417e+06	893726	3.77802e+06	2.09163e+07	1.56779e+07	1.50813e+07	7.55351e+06	674174	416577	1.82583e+06	1.45167e+07	1.01535e+07	3.62371e+06	859623	1.1957e+07	1.66677e+06	9.51206e+06	1.31357e+06	754879	7.64236e+06	2.18323e+07	5.96602e+06	3.19e+07	554152	1.57213e+07	7.20048e+06	1.77185e+06	1.53676e+07	2.01545e+07	7.86937e+06	7.8916e+06
M445T575_1	Dammarenediol II	445.366	575.1	444.397	1.55198	C30H52O2	[M+H]+			C19829	Global and overview maps; Metabolism of terpenoids and polyketides	14351-29-2		BioDeepDB	2	pos	9.95555e+07	1.25238e+08	1.23005e+08	2.02967e+09	1.17795e+08	4.39515e+08	5.47562e+08	1.89006e+08	1.13366e+08	1.86667e+08	1.0145e+08	1.33386e+08	3.13934e+08	3.29217e+08	2.50494e+08	4.50676e+08	1.12124e+08	6.70806e+07	1.62865e+08	1.54503e+08	2.66352e+08	7.15055e+08	1.65097e+09	2.16135e+08	9.54931e+08	2.23477e+08	1.34725e+09	5.44536e+08	4.37682e+08	2.69635e+08	1.78965e+08	9.45092e+08	2.34143e+08
M465T401	Ecdysone	465.321	401.2	464.314	0.696293	C27H44O6	[M+H]+			C00477	Cell growth and death; Metabolism of terpenoids and polyketides	3604-87-3		BioDeepDB	2	pos	1.8126e+06	450055	857060	4.44494e+06	4.55176e+06	5.90372e+06	2.69726e+06	1.84693e+06	1.89431e+06	4.03696e+06	2.61666e+06	5.66109e+07	1.18621e+07	3.89844e+06	1.42996e+07	3.47475e+06	2.13566e+06	3.71475e+06	3.6557e+06	2.29864e+06	3.51072e+07	6.93647e+06	4.74786e+06	1.48568e+07	1.82205e+07	1.85779e+06	1.4425e+07	3.36319e+06	2.98576e+07	2.27238e+06	1.23389e+07	8.8615e+06	1.6894e+06
M482T384	Antibiotic JI-20A	482.327	383.6	481.275	5.98599	C19H39N5O9	[M+H]+			C17704	Biosynthesis of other secondary metabolites; Global and overview maps	51846-97-0		BioDeepDB	2	pos	5.81018e+06	1.73087e+06	1.31283e+06	8.43442e+06	2.03378e+06	9.89168e+06	3.75882e+06	2.7351e+06	570114	4.21196e+06	663833	1.64952e+07	1.77686e+06	759330	4.40275e+06	3.6619e+06	1.13822e+06	5.89639e+06	1.76715e+07	850473	1.88353e+06	793860	3.53546e+06	7.04804e+06	6.98444e+06	7.10223e+06	3.90019e+06	4.12155e+06	8.73781e+06	8.07735e+06	2.70988e+07	4.86981e+06	3.01332e+06
M551T585	Manumycin A	551.264	585.4	550.268	19.9106	C31H38N2O7	[M+H]+			C12111		52665-74-4		BioDeepDB	2	pos	8.62562e+06	30171	2.59336e+08	463810	1.79139e+06	189648	28588	1.56777e+08	32148.4	1.28194e+07	1.73698e+06	256080	7.31691e+07	3707.71	25460.1	6.29588e+08	1.66752e+09	2.29793e+06	3.37437e+07	1.85015e+09	3.35173e+06	2.10021e+06	144630	2.70293e+06	252801	6.08754e+08	1.60387e+06	163744	5.34507e+06	203739	448521	4.0489e+06	2.53669e+07
M563T617_2	Protoporphyrin IX	563.261	617.2	562.258	0.804617	C34H34N4O4	[M+H]+	Tetrapyrroles and derivatives	Porphyrins	C02191	Metabolism of cofactors and vitamins; Global and overview maps	553-12-8	HMDB0000241	BioDeepDB	2	pos	8.14224e+07	3.42571e+07	1.74802e+08	2.15353e+08	3.32207e+08	8.57679e+07	4.74489e+08	3.80105e+08	2.77098e+08	2.10266e+07	7.54195e+06	1.99107e+08	4.63675e+08	5.5188e+08	1.31357e+08	7.22414e+07	6.64411e+08	4.60437e+07	1.16741e+08	1.24024e+08	4.20024e+08	1.51803e+07	4.94763e+07	2.40148e+07	5.52074e+08	4.01043e+07	2.44077e+07	1.76647e+08	1.29493e+09	1.96254e+08	2.81463e+07	1.00675e+08	3.55595e+07
M286T52	N-Glucosylnicotinate	286.093	51.6	286.093	1.39815	C12H16NO7	[M]-	Azacyclic compounds	Alcohols and polyols	C03003				MetaDNA	2	neg	1.09363e+07	1.0963e+07	550057	3.03756e+06	1.63127e+07	4.53504e+07	8.4366e+06	228636	3.66413e+06	2.19835e+07	775143	2.1705e+06	397220	535715	5.95277e+06	2.29286e+06	1.07984e+07	8.05017e+06	1.07179e+07	3.06251e+07	291295	425187	2.95478e+07	2.78101e+06	899518	1.30706e+07	5.90236e+06	7.0757e+06	4.06064e+06	3.6714e+06	2.50703e+07	1.32393e+07	3.62666e+06
M123T45	Sulfoacetaldehyde	122.976	45	123.983	3.87068	C2H4O4S	[M-H]-	Organic oxides	Carbonyl compounds	C00593	Energy metabolism; Metabolism of other amino acids; Global and overview maps	32797-12-9		MetaDNA	2	neg	4.4318e+06	36674.8	31093.9	4316.29	27982	2.12878e+06	4.07437e+06	12883.4	1.28344e+06	1.9558e+06	2.97897e+06	2.3719e+07	6875.93	52363.3	7.35531e+06	17797.3	39493.8	13089.4	40252.2	128432	2.12377e+06	76547.6	1.13735e+06	3.71215e+06	44094.5	2.63759e+07	45461.7	595066	4.35816e+06	26079.4	2.9227e+06	982040	772063
M181T43	2-Hydroxyisophthalic acid	181.016	43.3	182.022	11.4687	C8H6O5	[M-H]-	Benzene and substituted derivatives	1-hydroxy-4-unsubstituted benzenoids	C14097	Xenobiotics biodegradation and metabolism; Global and overview maps	606-19-9		MetaDNA	2	neg	8.14025e+06	986444	1.16052e+06	1.19003e+06	1.32937e+06	1.30396e+06	2.23094e+06	981339	1.02438e+07	1.97725e+06	1.46513e+06	1.04778e+06	857141	1.01729e+06	6.67796e+06	1.39391e+06	3.17166e+06	3.12753e+06	2.39226e+06	6.39255e+06	965849	1.05416e+06	2.21083e+06	1.11814e+07	1.51148e+06	1.9195e+07	1.26954e+07	1.16345e+07	2.75604e+06	1.80321e+06	1.01096e+07	1.0937e+07	9.19147e+06
M144T68	2-Keto-6-aminocaproate	144.067	68	145.074	3.99815	C6H11NO3	[M-H]-	Carboxylic acids and derivatives	Alpha-keto acids and derivatives	C03239	Amino acid metabolism; Biosynthesis of other secondary metabolites; Global and overview maps		HMDB0012151	MetaDNA	2	neg	3.40615e+06	5.36273e+06	800988	1.28837e+06	5.27086e+06	2.97837e+06	1.03214e+07	8.18765e+06	4.17456e+06	9.92388e+06	4.50284e+06	5.0324e+06	1.25371e+07	9.09843e+06	757004	5.01051e+06	6.85334e+06	1.01208e+07	6.47272e+06	8.68391e+06	1.66468e+07	5.87173e+06	7.6593e+06	7.66331e+06	5.00036e+06	7.07213e+06	1.01805e+06	1.19249e+06	7.01562e+06	5.49219e+06	1.13095e+07	1.27444e+06	1.38265e+07
M303T38	N-Acetylaspartylglutamic acid	303.085	37.7	304.091	4.21006	C11H16N2O8	[M-H]-	Carboxylic acids and derivatives	Amino acids, peptides, and analogues	C12270	Amino acid metabolism; Global and overview maps; Signaling molecules and interaction	3106-85-2	HMDB0001067	MetaDNA	2	neg	2.61369e+07	76831.1	523705	440695	638254	1.30822e+06	336277	350579	1.07811e+06	347578	175137	572005	185265	427188	8.83405e+06	503509	115438	477728	1.07925e+06	3.0498e+06	333535	1.02234e+06	3.87775e+07	351935	339941	1.02998e+06	1.39022e+07	606740	237505	764942	3.68085e+07	1.23187e+06	457647
M155T48	(2S,3S)-2,3-Dihydro-2,3-dihydroxybenzoate	155.036	48	156.042	3.07027	C7H8O4	[M-H]-	Carboxylic acids and derivatives	Alcohols and polyols	C04171	Global and overview maps; Metabolism of terpenoids and polyketides			MetaDNA	2	neg	3.62737e+06	1.10808e+07	5.67811e+06	3.54818e+07	4.46507e+06	3.64114e+06	2.09785e+06	3.54367e+06	2.17751e+06	4.49846e+06	1.62443e+06	2.91517e+06	3.28759e+06	1.01967e+07	2.9939e+06	5.08368e+06	2.51895e+06	845542	5.2627e+06	2.23342e+06	2.59501e+06	3.76576e+06	4.32317e+06	4.38461e+06	5.97827e+06	2.25729e+06	4.96015e+06	5.57528e+06	3.13907e+07	7.82685e+06	3.23955e+06	1.07553e+06	3.48204e+06
M197T44	3,4-Dihydroxyphthalate	197.013	44	198.016	18.1514	C8H6O6	[M-H]-	Benzene and substituted derivatives	1-hydroxy-2-unsubstituted benzenoids	C03223	Xenobiotics biodegradation and metabolism; Global and overview maps	82784-82-5		MetaDNA	2	neg	2.65261e+07	7.74436e+06	9.96562e+06	1.09597e+06	7.82172e+06	3.20438e+07	5.88007e+07	2.11967e+07	2.0162e+07	5.86464e+06	6.99772e+06	2.47555e+07	8.5538e+06	3.18884e+07	2.94318e+07	1.82096e+07	1.63189e+07	4.16387e+06	1.97901e+07	1.34996e+07	6.41427e+06	5.05326e+07	1.96876e+07	2.54665e+07	5.13913e+07	7.42726e+06	5.51167e+07	3.27642e+07	7.31137e+06	1.37368e+07	2.15179e+07	2.82032e+07	791388
M205T46_1	Homoisocitrate	205.036	46	206.043	0.858388	C7H10O7	[M-H]-	Carboxylic acids and derivatives	Alcohols and polyols	C05662	Amino acid metabolism; Global and overview maps	3562-75-2		MetaDNA	2	neg	2.64837e+07	1.09856e+07	6.27142e+07	1.81783e+08	2.40369e+08	1.31194e+08	1.82178e+07	3.00561e+07	7.73831e+06	4.16932e+07	5.55796e+07	8.34872e+06	3.05743e+07	3.2809e+08	2.55836e+07	5.72452e+06	2.44836e+07	1.60021e+07	2.58722e+07	7.39703e+06	5.76865e+07	8.38535e+06	1.4769e+07	6.16083e+07	2.79767e+07	7.45054e+06	1.37368e+07	2.34587e+07	1.50656e+07	7.51515e+07	3.21315e+07	1.48106e+08	2.83694e+07
M343T48	Melibiitol	343.127	48.3	344.132	8.09035	C12H24O11	[M-H]-	Fatty Acyls	Alcohols and polyols	C05399	Carbohydrate metabolism	497-83-6	HMDB0006791	MetaDNA	2	neg	3.03161e+07	1.24863e+06	7.18276e+06	154090	563609	2.22725e+07	318986	105218	737950	71368.6	49076.7	153861	34044.8	51774.7	9.90977e+06	5030.3	4.35888e+06	1197.66	7.21076e+06	75405.2	369271	7.33146e+06	2.04453e+07	103616	49651.4	2.65528e+07	4.92509e+07	6.38969e+06	12071	1.09033e+07	2.14535e+06	3.34483e+06	75093.9
M147T100	trans-Cinnamate	147.046	99.5	148.052	3.2371	C9H8O2	[M-H]-	Benzene and substituted derivatives	Carbonyl compounds	C00423	Metabolism of cofactors and vitamins; Biosynthesis of other secondary metabolites; Amino acid metabolism; Chemical structure transformation maps; Global and overview maps	140-10-3		MetaDNA	2	neg	1.65724e+07	5.36089e+06	1.19358e+06	8.28989e+06	2.77574e+06	2.63165e+06	1.02691e+07	4.80862e+06	938519	4.48693e+06	1.84155e+06	1.75583e+06	2.82776e+06	6.24913e+06	3.22822e+06	2.47462e+06	1.34662e+06	3.85877e+06	5.21539e+06	5.24698e+06	1.57716e+07	1.02735e+07	2.09191e+06	3.15314e+06	1.30577e+07	2.18446e+06	809441	5.64012e+06	1.92582e+07	1.5883e+06	1.112e+06	1.15452e+06	4.46781e+06
M165T51	D-beta-Phenylalanine	165.077	50.9	165.079	9.69233	C9H11NO2	[M]-			C20488				MetaDNA	2	neg	1.17829e+07	1.67531e+07	1.13203e+07	7.2409e+06	2.96385e+07	1.90276e+07	3.15724e+06	1.59382e+06	4.57493e+06	6.15151e+06	6.2587e+06	1.89048e+06	1.04881e+06	1.48463e+06	3.46843e+06	1.1767e+06	1.36124e+07	2.79372e+06	4.56754e+06	3.03576e+06	6.60546e+06	1.25779e+06	1.73374e+06	8.98464e+06	4.3045e+06	6.11871e+06	3.56575e+06	3.03373e+06	2.02457e+06	1.23869e+07	6.72793e+06	9.33527e+06	4.69447e+06
M211T42	5-Carboxyvanillic acid	211.026	42.1	212.032	3.67729	C9H8O6	[M-H]-	Benzene and substituted derivatives	Anisoles	C18338	Xenobiotics biodegradation and metabolism; Global and overview maps	2134-91-0		MetaDNA	2	neg	6.7841e+06	1.34766e+06	3.92705e+06	2.0484e+06	4.01899e+06	6.77127e+06	8.33632e+06	5.30068e+06	6.95748e+06	4.94518e+06	4.59984e+06	1.41353e+07	3.48822e+06	1.6197e+07	2.27066e+07	1.59539e+06	5.11955e+06	2.2788e+06	1.18459e+07	5.29659e+06	1.05872e+06	3.23444e+06	7.42379e+06	3.87557e+06	2.9331e+06	2.69152e+06	2.55019e+08	4.38669e+07	4.16191e+06	1.07685e+07	4.10072e+07	5.9708e+06	617354
M173T86	D-Arginine	173.102	86.1	174.112	12.2701	C6H14N4O2	[M-H]-	Carboxylic acids and derivatives	Amines	C00792	Global and overview maps	157-06-2	HMDB0003416	MetaDNA	2	neg	6.11759e+07	1.92328e+07	2.97624e+07	5.42455e+06	1.45119e+07	3.23356e+08	2.55362e+07	1.91281e+06	9.60245e+06	4.29749e+06	1.7248e+07	9.17492e+06	3.70222e+06	7.46953e+06	3.36874e+06	959025	4.13863e+06	4.65889e+06	6.72444e+06	6.61089e+06	1.05784e+07	1.09601e+06	1.08848e+07	1.17737e+07	7.34939e+06	2.87346e+07	3.82479e+06	3.48355e+06	857895	1.29511e+07	2.83794e+07	6.92982e+07	3.75696e+06
M267T83_1	2-O-(alpha-D-Mannosyl)-D-glycerate	267.074	83.2	268.079	7.39875	C9H16O9	[M-H]-	Carboxylic acids and derivatives	Alcohols and polyols	C11544	Carbohydrate metabolism; Membrane transport; Global and overview maps			MetaDNA	2	neg	32112.5	276434	1.28981e+06	8.01857e+06	1.09162e+06	9550.09	4.06375e+07	3.34114e+07	8663.39	5.40888e+07	1.91788e+07	7.12184e+07	324231	6.26014e+07	2.2306e+06	391113	973296	3.43845e+07	184686	17182.2	331200	7268.91	6.36142e+06	7.39784e+06	3.76971e+07	1.67855e+06	27920.5	270349	3.58945e+06	684.989	27068.5	34041.1	2.10552e+06
M367T227	5-O-Feruloylquinic acid	367.104	227.2	368.111	0.751832	C17H20O9	[M-H]-	Benzene and substituted derivatives	1-hydroxy-2-unsubstituted benzenoids	C02572				MetaDNA	2	neg	555752	91638.8	818678	157067	979001	1.31512e+06	2.21016e+07	1.615e+06	20386.8	7.43692e+06	232972	2.39344e+07	8.93971e+06	8.1889e+06	160884	4.48893e+06	3.1565e+06	5.67593e+06	171104	545431	2.59564e+07	208566	357486	133575	1.64026e+07	3.58439e+07	252251	598713	3.55728e+06	232725	2.51389e+06	679820	208299
M203T37	Indolepyruvate	203.057	37.2	203.058	7.87951	C11H9NO3	[M]-	Azacyclic compounds	Alpha-keto acids and derivatives	C00331	Amino acid metabolism; Global and overview maps	35656-49-6/392-12-1	HMDB0060484	MetaDNA	2	neg	1.49267e+07	1.88166e+07	7.53492e+06	3.50969e+06	3.21822e+06	1.24913e+07	2.93836e+07	3.20737e+07	3.04745e+06	2.16797e+07	7.6614e+06	1.15309e+07	1.25447e+06	3.36763e+07	6.09831e+06	1.29977e+08	8.43981e+06	2.04517e+07	2.48179e+07	1.54268e+07	7.05537e+06	1.5042e+07	2.44473e+07	1.602e+07	1.99868e+07	9.47632e+06	7.78274e+06	8.51466e+06	9.79677e+06	3.87756e+07	7.77311e+06	4.63226e+06	1.13579e+07
M203T50	Tryptophanamide	203.104	49.5	203.106	8.86237	C11H13N3O	[M]-	Azacyclic compounds	Amines	C00977		20696-57-5	HMDB0013318	MetaDNA	2	neg	1.28067e+07	1.90524e+07	5.21656e+06	8.39024e+06	1.26276e+07	3.72487e+07	4.78314e+07	2.57216e+07	5.23635e+06	3.01817e+07	1.02438e+07	1.15605e+07	1.30079e+07	1.23854e+08	3.0513e+07	5.56137e+06	1.97019e+07	3.62283e+07	9.50269e+07	4.7936e+07	5.94026e+06	4.01814e+07	6.19215e+07	3.06149e+07	3.93323e+07	2.92471e+07	1.154e+07	2.50638e+07	4.3971e+07	7.59956e+07	3.01706e+07	5.43105e+06	1.04242e+07
M202T64	IPA imine	202.072	63.7	202.074	9.40249	C11H10N2O2	[M]-			C21124	Biosynthesis of other secondary metabolites; Global and overview maps			MetaDNA	2	neg	3.3371e+08	3.13609e+07	1.84245e+08	5.22093e+07	2.01473e+08	2.17316e+08	2.67121e+07	1.2204e+07	2.75541e+07	7.51113e+07	3.30213e+07	1.54263e+07	1.49844e+06	1.51249e+07	1.90205e+07	2.02764e+07	5.47986e+07	4.69801e+06	6.35164e+07	4.54905e+07	8.03893e+07	5.054e+06	4.10567e+07	1.39513e+08	2.12686e+07	3.86451e+07	5.23976e+07	3.88956e+07	8.75768e+06	8.7645e+07	1.45733e+08	1.78778e+08	3.99895e+07
M219T218	5-Hydroxyindolepyruvate	219.052	218.3	219.053	4.10859	C11H9NO4	[M]-			C05646	Amino acid metabolism; Global and overview maps			MetaDNA	2	neg	258545	544422	5.15669e+06	493602	2.89999e+06	2.8404e+06	728478	456330	422587	101781	178826	1.1056e+06	404915	489464	535251	612237	850915	188097	1.29254e+06	257584	588826	704735	936117	2.17068e+06	819910	830561	2.11699e+06	635138	817746	3.0655e+06	2.00595e+06	1.57878e+06	1.21642e+06
M297T38_2	5'-S-Methyl-5'-thioinosine	297.065	37.6	298.074	2.77379	C11H14N4O4S	[M-H]-			C19787	Amino acid metabolism; Global and overview maps	17298-58-7		MetaDNA	2	neg	8.87949e+06	1.61892e+06	1.199e+06	7.25292e+06	1.91394e+06	2.47228e+07	3.97873e+06	4.06132e+06	810536	3.61625e+06	7.45169e+06	4.1775e+06	1.32912e+07	5.37646e+06	3.49013e+06	2.12444e+07	3.12015e+07	1.7134e+06	3.0684e+06	3.35971e+07	680447	672617	85801.8	529501	520145	1.22394e+06	129463	212522	5.55413e+06	642977	1.68531e+06	1.22253e+06	649849
M405T316_1	7-Oxodeoxycholate	405.267	315.7	406.272	5.12258	C24H38O5	[M-H]-	Carboxylic acids and derivatives	Alcohols and polyols	C04643		911-40-0		MetaDNA	2	neg	1.72871e+08	1.00467e+08	3.63919e+08	1.47384e+08	1.55719e+08	1.26697e+08	3.97928e+08	8.26685e+07	1.04917e+08	1.95835e+08	1.95473e+08	1.48551e+08	9.6311e+07	2.30342e+08	1.41475e+08	1.33495e+09	7.84078e+07	1.71482e+08	2.15139e+08	1.59395e+08	3.01557e+08	1.73532e+08	5.85953e+08	1.91796e+08	9.11983e+07	1.01021e+09	1.02089e+09	5.06814e+08	2.37923e+08	4.66089e+08	2.49031e+08	4.37154e+07	2.05368e+08
M406T357	3alpha,7alpha-Dihydroxy-12-oxo-5beta-cholanate	406.268	357	406.272	10.0918	C24H38O5	[M]-	Carboxylic acids and derivatives	Alcohols and polyols	C01292		2458-08-4		MetaDNA	2	neg	4.28422e+06	2.30798e+07	3.457e+06	992149	5.40444e+06	1.49144e+07	3.97565e+06	414667	6.29151e+06	1.06885e+07	9.06864e+06	6.25724e+06	2.15001e+06	26471	4.33311e+06	2.68973e+06	1.93368e+07	2.75489e+06	6.53836e+06	942837	1.682e+07	1.42358e+06	749614	2.81359e+07	2.00801e+06	1.18209e+07	9.09424e+06	1.22166e+07	1.75985e+06	3.34343e+07	1.81327e+07	4.6405e+07	1.04387e+07
M198T74	N-a-Acetylcitrulline	198.089	74.3	217.106	5.50261	C8H15N3O4	[M-H2O-H]-	Carboxylic acids and derivatives	Amino acids, peptides, and analogues	C15532	Amino acid metabolism; Global and overview maps	33965-42-3	HMDB0000856	MetaDNA	2	neg	4.8943e+06	1.68595e+06	1.35113e+06	1.08535e+06	3.59546e+06	2.23456e+06	939209	1.02361e+06	864022	3.39603e+06	4.31576e+06	2.11584e+06	3.30572e+06	1.15961e+06	2.78224e+06	2.09906e+06	9.74702e+06	2.51944e+06	351959	7.04353e+06	2.79936e+06	2.77143e+06	4.81613e+06	2.81714e+06	4.95637e+06	1.99121e+07	5.12407e+06	2.41973e+06	157685	2.30475e+06	1.27939e+07	1.04965e+06	2.27125e+06
M186T69_2	2-Keto-6-acetamidocaproate	186.077	69.2	187.084	1.48326	C8H13NO4	[M-H]-	Carboxylic acids and derivatives	Alpha-keto acids and derivatives	C05548	Amino acid metabolism; Global and overview maps	59403-50-8	HMDB0012150	MetaDNA	2	neg	1.30179e+07	1.18583e+07	4.74867e+06	245489	1.61141e+06	6.11501e+06	2.26243e+07	2.29648e+07	4.07991e+06	2.23131e+07	1.22296e+06	4.33048e+06	1.20705e+06	2.41625e+06	1.26595e+07	1.41474e+06	1.11332e+07	1.48512e+07	1.84516e+07	1.36268e+07	5.16237e+06	1.57222e+07	3.07284e+07	1.2685e+07	1.2188e+07	6.64128e+06	2.06165e+06	55848.4	3.64655e+06	1.29157e+07	1.06239e+07	3.2967e+06	1.88122e+06
M207T280	Sinapoyl aldehyde	207.067	280.3	208.074	3.26465	C11H12O4	[M-H]-	Benzene and substituted derivatives	Anisoles	C05610	Chemical structure transformation maps; Biosynthesis of other secondary metabolites; Global and overview maps	4206-58-0		MetaDNA	2	neg	8.40465e+06	3.51291e+07	2.08968e+08	5.88126e+07	1.99822e+07	2.62387e+07	4.68175e+08	1.88307e+07	2.96844e+07	7.38335e+07	4.47241e+07	1.14184e+08	6.31893e+07	1.30389e+08	8.35518e+07	1.21336e+07	1.72077e+07	2.4853e+07	1.94191e+07	2.00113e+07	2.14476e+08	1.03309e+08	4.4315e+07	2.32877e+07	4.73903e+07	1.12239e+08	3.86539e+09	1.50523e+08	6.14246e+07	2.35391e+07	6.39689e+07	3.50855e+07	1.94789e+07
M367T88	1-O-Sinapoyl-beta-D-glucose	367.106	87.9	386.121	8.68966	C17H22O10	[M-H2O-H]-	Benzene and substituted derivatives	Alcohols and polyols	C01175	Biosynthesis of other secondary metabolites			MetaDNA	2	neg	3.89832e+06	492104	333814	252580	40822.4	586039	310387	51480.9	681669	135261	28570.7	58155.6	50940.1	249276	1.11569e+06	35231.8	631077	208403	1.69762e+07	3.04903e+07	269143	1.75565e+06	1.39022e+06	315134	761500	306460	1.38996e+06	504348	308834	925326	898170	984440	1.18472e+06
M351T437	Prostaglandin E2	351.221	437.5	352.225	8.18865	C20H32O5	[M-H]-	Carboxylic acids and derivatives	Alcohols and polyols	C00584	Nervous system; Signal transduction; Sensory system; Endocrine system; Digestive system; Lipid metabolism; Signaling molecules and interaction; Immune system; Infectious disease: parasitic; Infectious disease: viral; Global and overview maps	363-24-6	HMDB0001220	MetaDNA	2	neg	1.08445e+07	2.81786e+06	1.64733e+07	9.09696e+06	1.99486e+07	801822	1.18698e+07	1.99296e+07	1.2786e+07	1.5273e+07	1.22006e+07	1.26248e+07	1.56757e+07	2.50767e+07	1.12203e+07	2.14969e+07	1.16523e+07	1.49819e+07	2.04046e+07	4.80284e+06	1.86425e+07	6.68439e+07	2.45967e+06	1.32356e+07	1.7357e+07	6.69387e+06	1.09383e+07	5.1488e+06	4.54279e+07	1.61404e+06	1.13182e+06	1.10745e+07	1.89476e+07
M136T93	4-Hydroxyphenylacetaldehyde	136.049	93.3	136.052	26.4604	C8H8O2	[M]-	Benzene and substituted derivatives	1-hydroxy-2-unsubstituted benzenoids	C03765	Chemical structure transformation maps; Amino acid metabolism; Biosynthesis of other secondary metabolites; Global and overview maps	7339-87-9	HMDB0003767	MetaDNA	2	neg	2.28518e+06	19309.2	31311.8	862778	546057	83192.6	858357	43729.3	35858.2	1.31918e+06	1.9949e+06	65720.9	1.75848e+06	628929	1.07069e+06	1.22362e+06	4.7962e+06	962647	77854.6	3.12992e+06	1.1813e+06	884076	2.04079e+06	773282	2.27727e+06	1.01415e+07	2.10063e+06	114797	81895.2	50507	6.30286e+06	9737.99	204898
M125T44	2-Hydroxyethanesulfonate	124.992	44.4	125.999	3.80826	C2H6O4S	[M-H]-	Organic oxides	Alcohols and polyols	C05123	Metabolism of other amino acids; Global and overview maps	107-36-8	HMDB0003903	MetaDNA	2	neg	1.62066e+06	1.99747e+06	2.23761e+06	7.95562e+06	4.28529e+06	2.76885e+06	7.69794e+06	1.19394e+07	567672	4.11908e+07	4.17135e+07	505103	1.9202e+07	3.1928e+07	549195	7.25994e+07	3.31057e+07	4.66076e+07	869912	9.88994e+08	1.37332e+06	685381	638080	1.24979e+06	787218	5.29023e+07	1.02574e+06	1.41283e+06	1.64956e+08	1.3017e+06	718615	1.86858e+06	8.13547e+07
M108T67	1,2-Benzoquinone	108.021	67.2	108.021	4.62873	C6H4O2	[M]-	Organic oxides	Carbonyl compounds	C02351		583-63-1	HMDB0012133	MetaDNA	2	neg	1.16224e+06	7.37279e+06	8.39654e+06	6.01413e+06	1.95562e+07	1.34131e+07	374546	760826	1.131e+06	1.98347e+06	852383	1.67827e+06	1.36092e+06	90453.6	2.53395e+06	2.08891e+06	2.75215e+06	470888	2.79935e+06	3.02371e+06	1.92248e+06	1.4792e+06	1.65209e+06	4.64216e+06	2.06003e+06	2.63184e+06	7.34217e+06	4.12636e+06	2.63159e+06	8.11783e+06	6.36084e+06	8.88449e+06	5.06723e+06
M205T38	Homocitric acid	205.036	38.2	206.043	0.858388	C7H10O7	[M-H]-	Carboxylic acids and derivatives	Alcohols and polyols	C01251	Carbohydrate metabolism; Amino acid metabolism; Global and overview maps	3562-74-1	HMDB0003518	MetaDNA	2	neg	7.76346e+06	4.3557e+06	4.31343e+06	1.04656e+07	2.60934e+06	2.07631e+06	4.88086e+06	1.17236e+07	1.7308e+06	1.40812e+06	1.61198e+06	6.53961e+06	1.13195e+06	4.39742e+07	5.04444e+06	528338	2.24547e+06	1.33846e+07	7.58126e+06	1.87224e+06	1.56095e+06	1.72349e+06	4.50455e+06	3.998e+06	9.26886e+06	1.9511e+06	3.47754e+06	1.73035e+06	5.95399e+06	1.1435e+07	7.07356e+06	4.13181e+06	1.70348e+06
M176T44	(4S,5R)-4,5,6-Trihydroxy-2-iminohexanoate	176.057	44	177.064	3.27168	C6H11NO5	[M-H]-			C20845				MetaDNA	2	neg	5.41861e+07	5.11277e+07	4.06517e+06	4.13644e+06	3.96832e+07	2.66397e+07	2.67733e+07	7.19278e+06	1.10814e+07	4.77416e+06	2.14217e+07	1.31381e+07	2.03432e+06	7.12978e+07	2.1975e+08	3.6396e+06	1.30965e+07	3.50017e+07	1.73809e+07	1.48069e+07	9.58086e+07	1.47753e+07	1.92107e+07	4.56957e+06	1.63034e+07	2.83652e+07	3.58337e+07	1.46686e+07	3.3215e+07	3.80198e+07	3.62045e+08	3.49785e+06	1.22451e+07
M310T49	trans-Cinnamoyl beta-D-glucoside	310.115	48.8	310.105	29.6673	C15H18O7	[M]-	Benzene and substituted derivatives	Alcohols and polyols	C04164				MetaDNA	2	neg	3.11113e+06	450285	1.38969e+07	75589.8	383799	72323	505366	519436	40127.5	2.03839e+06	73510	2.8272e+06	72233.3	1.35959e+07	1.70655e+06	2.53893e+06	296444	771570	1.29543e+07	7.18798e+06	69104.8	2.08764e+07	4.64395e+06	2.49067e+06	7.74647e+07	9.80004e+07	4.55899e+06	1.48937e+06	332407	2.08022e+06	1.23293e+07	244197	6.25874e+06
M221T45	6-Acetyl-D-glucose	221.067	44.8	222.074	2.60555	C8H14O7	[M-H]-	Carboxylic acids and derivatives	Alcohols and polyols	C02655				MetaDNA	2	neg	3.00334e+07	4.51545e+07	2.96938e+07	4.56016e+06	2.26644e+07	4.10271e+07	2.02355e+07	2.21241e+07	1.7346e+07	9.24171e+06	2.24626e+07	3.82333e+07	3.86739e+06	5.91608e+07	3.96628e+07	2.60416e+07	3.04926e+06	2.97242e+06	3.56663e+08	1.84722e+07	2.06984e+07	2.52395e+07	2.22727e+07	6.07118e+07	3.33887e+07	2.23826e+06	2.59353e+07	1.54718e+08	4.31004e+07	3.3574e+07	5.76643e+07	3.14363e+07	4.98671e+07
M339T48_2	3'-Ketolactose	339.094	48	340.101	0.813935	C12H20O11	[M-H]-	Organic oxides	Alcohols and polyols	C05403		15990-62-2	HMDB0001030	MetaDNA	2	neg	1.19827e+07	1.01433e+07	2.31067e+07	1.69149e+07	2.19457e+07	1.57311e+07	1.58796e+07	1.52009e+07	3.96592e+07	3.60885e+07	4.29424e+07	3.26034e+07	3.33363e+07	2.25887e+07	2.12043e+07	3.2279e+07	2.3052e+07	2.33769e+07	2.96405e+07	1.83105e+07	2.27934e+07	2.81158e+07	2.04479e+07	1.64331e+07	1.29964e+07	1.87381e+07	1.6765e+07	1.56752e+07	1.18578e+07	1.10901e+07	1.28014e+07	1.17945e+07	1.26625e+07
M311T49	Dhurrin	311.1	48.6	311.101	2.25008	C14H17NO7	[M]-	Benzene and substituted derivatives	1-hydroxy-2-unsubstituted benzenoids	C05143	Metabolism of other amino acids; Global and overview maps	499-20-7	HMDB0060471	MetaDNA	2	neg	4.95229e+06	2.17994e+06	1.96061e+06	6.97217e+06	2.18097e+06	6.38677e+06	3.78638e+06	1.63808e+06	1.94079e+06	1.87144e+06	1.76241e+06	1.14095e+07	1.80187e+06	8.68552e+06	4.33631e+06	2.36115e+06	2.85093e+06	974081	2.86593e+06	3.76903e+06	1.29229e+06	2.85763e+06	1.07157e+07	2.07544e+06	6.04168e+06	2.71769e+07	2.68051e+06	2.82592e+06	5.08411e+06	2.69246e+06	2.81779e+06	5.85927e+06	1.37114e+06
M285T428	(-)-Vestitone	285.078	428.2	286.084	3.42364	C16H14O5	[M-H]-	Benzene and substituted derivatives	1-benzopyrans	C00786	Biosynthesis of other secondary metabolites; Global and overview maps	158112-50-6/66211-83-4		MetaDNA	2	neg	1.37569e+09	1.04291e+08	1.62126e+09	2.01107e+08	2.07416e+09	9.34595e+08	1.17354e+08	7.57649e+07	2.81319e+07	6.8078e+08	8.65598e+06	6.06993e+08	5.05556e+07	6.58838e+08	1.26287e+09	5.79594e+08	6.15813e+08	1.15036e+08	4.70881e+08	4.9125e+07	7.93809e+08	2.33863e+09	5.25055e+08	5.33142e+08	6.33447e+08	5.69029e+07	1.75505e+08	1.10878e+09	1.99569e+09	4.50553e+07	9.16963e+07	1.80587e+08	8.5593e+08
M472T530	Alphitolic acid	472.348	529.8	472.355	15.6662	C30H48O4	[M]-	Carboxylic acids and derivatives	Alcohols and polyols	C16912		19533-92-7		MetaDNA	2	neg	1.84919e+06	1.58912e+08	2.89954e+07	1.25351e+06	4.41218e+07	1.08044e+07	1.93592e+07	1.20552e+07	638420	4.07848e+06	34106.7	442836	226044	6.87778e+06	5.87518e+07	5.16702e+06	7.87841e+07	5.8461e+06	1.14288e+07	2.94386e+07	1.53198e+07	1.48284e+06	1.91529e+07	1.50354e+07	6.51759e+06	8.94379e+07	2.13219e+07	2.37704e+08	3.00751e+06	7.7451e+06	502606	2.92432e+06	221173
M298T573	Ricinoleic acid	298.247	573.2	298.251	13.7468	C18H34O3	[M]-	Carboxylic acids and derivatives	Alcohols and polyols	C08365		141-22-0	HMDB0034297	MetaDNA	2	neg	1.56369e+08	2.46214e+08	9.00094e+07	7.13847e+07	4.29136e+08	6.19421e+07	1.46113e+08	8.62625e+07	2.42274e+08	4.90441e+07	2.71264e+08	9.82047e+08	1.97139e+08	6.78617e+07	5.84984e+08	4.7588e+07	1.99557e+08	4.71635e+07	5.77285e+07	1.90105e+08	1.03805e+08	9.07115e+07	2.51113e+08	8.14637e+07	2.10393e+08	2.80821e+08	5.92517e+08	1.42291e+08	9.90236e+07	1.66308e+09	2.419e+08	7.32811e+08	3.47297e+08
M329T323_1	9,10-Dihydroxy-12,13-epoxyoctadecanoate	329.233	323.3	330.241	0.534575	C18H34O5	[M-H]-	Carboxylic acids and derivatives	Alcohols and polyols	C14837	Lipid metabolism			MetaDNA	2	neg	1.39181e+07	1.15939e+06	4.25294e+07	1.15178e+07	1.62542e+08	4.97543e+08	2.79952e+08	5.50051e+07	1.71494e+07	2.85022e+08	2.2158e+08	1.84425e+08	8.63922e+07	2.68741e+07	1.43465e+07	4.15849e+07	1.55137e+08	3.44919e+08	4.00106e+08	1.46785e+08	1.93096e+07	3.82458e+07	1.48289e+07	1.40014e+08	1.28959e+08	1.00087e+09	9.73587e+07	6.23213e+07	3.4954e+08	1.08026e+07	1.61441e+07	2.95111e+07	1.94348e+08
M311T389	9,10-12,13-Diepoxyoctadecanoate	311.224	389.2	312.23	2.17208	C18H32O4	[M-H]-	Carboxylic acids and derivatives	Carbonyl compounds	C14836	Lipid metabolism			MetaDNA	2	neg	1.83411e+07	3.27426e+07	2.24899e+08	2.7384e+07	2.57338e+08	5.85111e+07	5.32477e+07	1.30748e+07	3.65903e+07	1.07175e+07	5.95554e+06	5.66726e+07	1.77589e+07	1.18076e+08	1.41918e+08	4.78521e+07	1.95921e+07	2.50988e+07	2.6551e+07	3.65883e+07	1.87031e+08	1.84245e+07	4.01613e+07	2.12001e+07	4.354e+07	3.16426e+07	2.89683e+07	1.1494e+07	7.65644e+07	1.80523e+07	7.53264e+07	5.66755e+07	6.806e+06
M103T40	Malonate	103.004	40.1	104.011	1.70867	C3H4O4	[M-H]-			C00383	Lipid metabolism; Metabolism of other amino acids; Global and overview maps; Nucleotide metabolism	141-82-2 / 156-80-9		BioDeepDB	2	neg	3.68212e+06	4.31076e+07	1.39535e+07	1.2748e+08	1.42435e+08	1.0703e+07	5.81654e+07	7.26396e+07	5.63713e+06	8.36317e+07	1.6657e+06	5.79933e+06	3.39039e+07	7.7169e+07	2.00651e+06	1.31525e+07	6.88208e+07	8.53891e+07	3.57299e+06	1.54289e+07	4.70077e+07	2.6405e+06	1.42945e+06	1.64905e+06	3.96786e+07	1.78046e+06	4.36432e+06	3.62502e+06	3.84007e+06	1.6932e+06	2.41161e+06	6.01425e+07	1.17064e+08
M103T47	(R)-3-Hydroxybutyric acid	103.04	46.8	104.047	2.67856	C4H8O3	[M-H]-	Hydroxy acids and derivatives	Beta hydroxy acids and derivatives	C01089	Carbohydrate metabolism; Signal transduction; Global and overview maps	625-72-9 / 300-85-6	HMDB0000011	BioDeepDB	2	neg	8.97266e+07	1.15243e+07	5.94851e+07	4.52222e+07	1.87687e+08	5.12839e+07	5.69899e+07	2.23344e+07	2.51751e+07	2.7566e+07	2.71497e+07	1.97745e+07	2.44229e+07	1.88855e+07	3.365e+07	1.17301e+07	2.32955e+07	3.47584e+07	1.34484e+07	8.66764e+06	1.8545e+07	1.0692e+07	7.09139e+07	1.00459e+07	1.36143e+07	7.64001e+07	7.27357e+06	9.73373e+06	1.87549e+07	5.46334e+07	6.7343e+06	6.17279e+07	1.20287e+07
M105T44	Glyceric acid	105.02	43.6	106.027	2.62808	C3H6O4	[M-H]-	Organooxygen compounds	Carbohydrates and carbohydrate conjugates	C00258	Carbohydrate metabolism; Lipid metabolism; Amino acid metabolism; Energy metabolism; Global and overview maps	473-81-4	HMDB0000139	BioDeepDB	2	neg	2.32695e+06	2.06076e+06	2.97042e+07	9.7328e+06	1.67315e+07	3.48552e+07	1.61143e+07	1.75537e+07	6.54479e+07	2.98044e+06	1.4903e+06	5.05944e+06	4.42276e+06	9.24293e+06	1.25718e+06	1.93448e+07	1.50255e+07	3.3492e+06	5.3233e+06	168046	2.26157e+06	975874	4.23856e+06	3.34139e+06	1.82238e+06	213709	1.0811e+07	1.57766e+07	7.25153e+06	3.66425e+07	1.75029e+06	1.53338e+08	4.02433e+06
M131T40	Glutaric acid	131.035	39.7	132.042	2.1063	C5H8O4	[M-H]-	Carboxylic acids and derivatives	Dicarboxylic acids and derivatives	C00489	Lipid metabolism; Amino acid metabolism; Global and overview maps	110-94-1	HMDB0000661	BioDeepDB	2	neg	5.69395e+08	5.91025e+08	3.56298e+07	1.23529e+08	5.09403e+08	2.42852e+08	9.07921e+07	4.72373e+07	4.02092e+07	1.39295e+08	2.76346e+08	7.46028e+07	4.86764e+07	1.88078e+08	4.28253e+07	1.35828e+08	5.08451e+07	5.94994e+07	2.9627e+07	3.73747e+08	2.43723e+08	1.47919e+07	2.91672e+08	2.39716e+08	9.63998e+07	1.44895e+08	4.77831e+07	1.46531e+08	1.42221e+08	5.81478e+08	6.9035e+07	4.81154e+08	1.44312e+08
M115T689	Caproic acid	114.934	688.8	116.084	5.70387	C6H12O2	[M-H]-	Fatty Acyls	Fatty acids and conjugates	C01585		142-62-1 / 151-33-7	HMDB0000535	BioDeepDB	2	neg	5.08473e+08	4.86725e+08	5.11686e+08	3.90738e+08	4.95828e+08	4.22763e+08	5.06307e+08	4.525e+08	5.39603e+08	5.02369e+08	6.20824e+08	4.52395e+08	4.59327e+08	4.62589e+08	4.24636e+08	5.26617e+08	3.97622e+08	4.52262e+08	5.75463e+08	5.39394e+08	5.55243e+08	5.37477e+08	5.06266e+08	5.22883e+08	5.5525e+08	5.5009e+08	5.25389e+08	5.03061e+08	3.72091e+08	5.08118e+08	4.17377e+08	5.92693e+08	4.15362e+08
M115T40	Fumaric acid	115.004	39.5	116.011	2.39992	C4H4O4	[M-H]-	Carboxylic acids and derivatives	Dicarboxylic acids and derivatives	C00122	Cancer: overview; Metabolism of cofactors and vitamins; Chemical structure transformation maps; Signal transduction; Endocrine system; Carbohydrate metabolism; Xenobiotics biodegradation and metabolism; Amino acid metabolism; Energy metabolism; Global and overview maps	110-17-8	HMDB0000134	BioDeepDB	2	neg	4.34092e+06	1.74091e+07	4.29249e+06	1.27974e+07	9.21638e+06	1.36535e+07	2.80846e+06	4.55291e+06	1.04269e+07	7.68779e+06	5.77335e+06	8.47615e+06	8.5766e+06	3.23203e+06	6.74517e+06	8.01763e+06	8.93851e+06	1.18538e+07	6.9762e+06	1.38022e+07	2.91867e+06	3.22331e+06	4.65903e+06	1.15911e+07	7.98666e+06	7.33203e+06	8.5431e+06	2.36873e+06	7.2213e+06	1.10458e+07	1.35464e+07	7.31401e+06	1.00183e+07
M116T52	L-Norvaline	116.072	51.9	117.079	2.37783	C5H11NO2	[M-H]-			C01826		6600-40-4		BioDeepDB	2	neg	3.68461e+08	2.70513e+08	1.94738e+08	1.38544e+08	3.57273e+08	3.8057e+08	6.4089e+07	4.2617e+07	8.15039e+07	1.36045e+08	1.00848e+08	2.58355e+07	3.90455e+07	4.78288e+07	5.8059e+07	1.8647e+07	7.38132e+07	3.94319e+07	9.95497e+07	6.67214e+07	1.09494e+08	3.16433e+07	5.5084e+07	1.61406e+08	6.21764e+07	7.37098e+07	6.89974e+07	6.17192e+07	5.28614e+07	1.42942e+08	1.39156e+08	1.65539e+08	7.73137e+07
M117T689	Betaine	116.928	688.9	117.079	4.59535	C5H11NO2	[M]-	Carboxylic acids and derivatives	Amino acids, peptides, and analogues	C00719	Amino acid metabolism; Membrane transport; Global and overview maps	107-43-7 / 590-46-5	HMDB0000043	BioDeepDB	2	neg	1.44324e+09	2.88301e+10	1.15046e+10	6.04977e+09	1.23634e+10	9.00579e+10	2.21361e+10	8.25873e+09	8.91455e+09	1.22705e+10	1.33015e+10	9.19919e+10	8.80547e+10	1.12962e+11	9.95266e+09	1.1326e+10	5.21026e+10	5.84262e+10	8.75579e+09	3.12646e+10	9.93509e+09	9.07609e+09	7.05765e+09	6.03899e+09	2.22154e+10	6.39212e+10	7.00551e+09	1.11021e+10	1.24006e+11	4.99257e+09	6.24731e+09	6.0428e+09	3.54444e+10
M117T509	Methylmalonic acid	116.928	509.2	118.027	8.83983	C4H6O4	[M-H]-	Carboxylic acids and derivatives	Dicarboxylic acids and derivatives	C02170	Carbohydrate metabolism; Amino acid metabolism; Global and overview maps; Nucleotide metabolism	516-05-2	HMDB0000202	BioDeepDB	2	neg	9.57532e+07	1.08962e+08	1.97705e+08	1.24446e+08	1.49671e+08	2.6429e+08	2.55151e+08	4.28031e+06	8.09682e+07	2.80935e+08	4.26022e+06	2.82112e+06	1.41315e+08	2.83416e+08	2.32447e+08	1.90487e+06	3.11963e+08	3.90517e+08	2.82208e+06	1.95778e+06	3.8876e+08	1.29657e+08	1.6407e+08	9.86879e+07	2.74772e+08	3.29707e+08	3.27196e+08	1.84034e+08	1.78066e+08	2.03103e+08	1.47654e+08	1.8388e+08	1.76449e+08
M118T40	Succinic acid	118.023	39.6	118.027	12.3596	C4H6O4	[M]-	Carboxylic acids and derivatives	Dicarboxylic acids and derivatives	C00042	Cancer: overview; Metabolism of cofactors and vitamins; Chemical structure transformation maps; Signal transduction; Nervous system; Endocrine system; Carbohydrate metabolism; Xenobiotics biodegradation and metabolism; Amino acid metabolism; Energy metabolism; Global and overview maps	110-15-6	HMDB0000254	BioDeepDB	2	neg	1.15976e+07	1.76529e+07	2.69544e+07	2.81476e+07	3.05329e+07	8.64648e+06	2.60809e+07	1.27719e+07	3.41831e+07	3.2135e+07	2.10161e+07	2.51522e+07	2.64224e+07	8.42753e+06	5.42949e+07	2.89913e+07	3.05798e+07	3.19385e+07	5.62753e+07	2.10348e+07	1.98018e+07	8.59356e+06	3.06631e+06	4.97248e+07	2.69541e+07	2.17837e+07	2.22628e+07	6.05647e+06	2.18813e+07	2.66293e+07	4.07219e+07	1.83769e+07	3.48536e+07
M119T85	3-Methylthiopropionic acid	119.051	85.4	120.025	0.0484998	C4H8O2S	[M-H]-	Fatty Acyls	Fatty acids and conjugates	C08276	Energy metabolism; Amino acid metabolism; Global and overview maps	646-01-5	HMDB0001527	BioDeepDB	2	neg	9.43085e+06	4.18403e+07	1.87252e+07	5.07845e+06	1.659e+07	2.03018e+06	4.70548e+06	1.97274e+06	4.55038e+06	4.73334e+06	2.77376e+06	5.67867e+06	1.61948e+06	5.15369e+06	2.01168e+06	2.89971e+06	3.50929e+06	1.10603e+07	4.33466e+06	5.4822e+06	3.95101e+06	6.39101e+06	2.49829e+07	1.69254e+07	1.1225e+07	8.92349e+06	8.28567e+06	8.66869e+06	5.42068e+06	8.63229e+06	3.97681e+07	4.16706e+06	2.19826e+07
M121T270	Erythritol	121.031	269.8	122.058	17.2609	C4H10O4	[M-H]-			C00503	Membrane transport	149-32-6		BioDeepDB	2	neg	2.36267e+07	6.65622e+07	1.92475e+08	6.25676e+07	2.4216e+07	2.89914e+09	3.32794e+07	1.73151e+08	4.17444e+07	2.91967e+08	1.50277e+07	2.22586e+07	1.02332e+07	3.90014e+07	3.8304e+07	1.45993e+07	2.07043e+08	1.05377e+08	6.23059e+07	4.34397e+07	1.82835e+08	3.75523e+07	2.35464e+07	1.01982e+08	5.86116e+07	2.8348e+07	1.37414e+08	3.48152e+07	2.81613e+07	3.64594e+08	1.04697e+08	1.5921e+07	3.00897e+07
M122T51	Nicotinic acid	122.025	50.9	123.032	4.72033	C6H5NO2	[M-H]-	Pyridines and derivatives	Pyridinecarboxylic acids and derivatives	C00253	Metabolism of cofactors and vitamins; Biosynthesis of other secondary metabolites; Infectious disease: bacterial; Chemical structure transformation maps; Global and overview maps	59-67-6	HMDB0001488	BioDeepDB	2	neg	3.49546e+06	1.93831e+07	6.22738e+07	1.64149e+07	6.22744e+06	8.37106e+08	9.19618e+06	4.91605e+07	9.80945e+06	8.39579e+07	4.00797e+06	2.83333e+06	2.07686e+06	6.5119e+06	9.47977e+06	3.64095e+06	5.91906e+07	3.01283e+07	1.73139e+07	1.21808e+07	5.23625e+07	1.02368e+07	4.81217e+06	2.89906e+07	1.62e+07	5.12463e+06	4.31365e+07	9.06465e+06	7.67254e+06	1.00796e+08	2.85973e+07	3.69261e+06	4.17139e+06
M123T304	4-Methylcatechol	123.046	303.8	124.052	3.86848	C7H8O2	[M-H]-	Phenols	Benzenediols	C06730	Xenobiotics biodegradation and metabolism; Global and overview maps	452-86-8	HMDB0000873	BioDeepDB	2	neg	880586	3.28707e+06	4.4883e+06	2.57566e+06	829281	4.54712e+06	5.11072e+06	9.40986e+06	1.10954e+06	4.70192e+06	3.4282e+06	6.12869e+06	4.17584e+06	2.0296e+07	7.19047e+06	4.75974e+06	9.44385e+06	3.73576e+06	6.52671e+06	1.0425e+07	6.79145e+06	2.52971e+06	3.46351e+06	5.15448e+06	6.99837e+06	5.48606e+06	8.31988e+06	1.02484e+07	7.70544e+06	979198	1.88582e+07	1.20518e+07	5.85288e+06
M145T47_2	L-Glutamine	145.062	47.2	146.069	2.59199	C5H10N2O3	[M-H]-	Carboxylic acids and derivatives	Amino acids, peptides, and analogues	C00064	Cancer: overview; Metabolism of cofactors and vitamins; Chemical structure transformation maps; Membrane transport; Nervous system; Excretory system; Digestive system; Carbohydrate metabolism; Nucleotide metabolism; Translation; Amino acid metabolism; Energy metabolism; Global and overview maps	56-85-9	HMDB0000641	BioDeepDB	2	neg	1.10853e+08	5.03456e+07	7.40259e+07	9.46744e+07	1.02974e+08	7.57021e+07	1.03161e+07	1.69481e+07	6.23581e+06	6.71367e+07	7.33731e+06	9.58254e+06	7.01673e+06	1.39266e+07	2.23667e+07	1.00471e+07	4.25343e+07	1.77425e+07	3.51633e+07	1.43996e+07	2.73265e+07	8.01283e+06	1.56128e+08	4.21628e+07	2.96761e+07	1.81497e+07	5.61436e+07	4.4727e+07	3.867e+07	5.27008e+07	3.75986e+07	7.81746e+06	4.10085e+07
M128T44	Pyroglutamic acid	128.036	44.4	129.043	3.71771	C5H7NO3	[M-H]-	Carboxylic acids and derivatives	Amino acids, peptides, and analogues	C01879	Metabolism of other amino acids; Global and overview maps	98-79-3	HMDB0000267	BioDeepDB	2	neg	6.31962e+07	1.14293e+08	1.13391e+08	4.63599e+07	8.16231e+07	1.01508e+08	1.40897e+08	3.73081e+07	1.69786e+08	3.30449e+07	1.52433e+08	9.03942e+07	9.52684e+07	3.85403e+07	7.44201e+07	3.18233e+07	1.13108e+08	1.09362e+08	6.15891e+07	1.07514e+08	3.55672e+07	5.36675e+07	7.95916e+07	1.31412e+08	1.36481e+08	4.16224e+07	1.40591e+08	2.46458e+08	4.58091e+07	1.43383e+08	1.9788e+08	1.47967e+08	7.60294e+07
M131T48	D-Asparagine	131.083	48.4	132.054	19.2915	C4H8N2O3	[M-H]-	Carboxylic acids and derivatives	Amino acids, peptides, and analogues	C01905		2058-58-4	HMDB0033780	BioDeepDB	2	neg	6.20826e+07	3.92715e+07	8.44799e+07	1.72812e+07	8.03471e+07	6.63947e+07	9.48244e+06	7.48477e+06	1.42813e+07	2.88892e+07	2.05409e+07	7.02879e+06	3.83602e+06	3.29846e+06	1.08055e+07	5.65504e+06	1.7611e+07	1.84553e+07	2.19885e+07	9.66117e+06	2.4481e+07	6.85297e+06	1.11321e+07	3.40792e+07	1.65686e+07	1.47169e+07	1.55909e+07	1.66534e+07	1.51065e+07	3.31596e+07	3.0493e+07	3.3172e+07	1.79518e+07
M135T44_1	Phenyl acetate	134.895	44.1	136.052	12.6373	C8H8O2	[M-H]-			C00548		122-79-2		BioDeepDB	2	neg	3.10862e+07	2.54462e+07	1.59959e+07	6.91851e+06	2.15477e+07	3.94457e+07	6.9977e+06	1.64582e+07	3.12924e+06	2.22563e+07	1.09589e+07	4.33209e+07	2.81217e+06	1.83511e+07	5.33574e+06	1.59406e+07	1.73004e+07	2.44851e+07	5.65482e+06	4.3354e+07	2.11861e+07	2.63983e+07	1.421e+07	2.69961e+07	4.35141e+06	3.52604e+07	3.03826e+07	2.01541e+07	3.80591e+06	6.21374e+06	7.99868e+06	5.95723e+07	7.71819e+06
M159T194	Oxoadipic acid	158.977	194.2	160.037	1.52433	C6H8O5	[M-H]-	Keto acids and derivatives	Medium-chain keto acids and derivatives	C00322	Energy metabolism; Amino acid metabolism; Global and overview maps	3184-35-8	HMDB0000225	BioDeepDB	2	neg	4.91781e+07	4.32516e+06	4.39238e+06	3.2759e+06	2.28481e+06	8.4945e+06	8.56349e+06	2.76179e+07	1.65854e+07	3.6238e+07	1.07208e+08	3.89857e+07	1.50315e+07	2.07302e+07	1.2238e+08	3.54034e+07	6.38882e+07	1.14315e+07	1.98473e+08	4.3542e+07	1.36571e+07	1.46267e+07	6.33999e+07	8.65205e+07	8.44785e+06	7.07582e+07	1.04296e+07	2.62227e+07	8.39875e+06	5.80957e+07	1.11773e+07	1.71777e+06	1.61948e+07
M149T41	D-Ribose	149.04	40.9	150.053	29.1444	C5H10O5	[M-H]-	Organooxygen compounds	Carbohydrates and carbohydrate conjugates	C00121	Carbohydrate metabolism; Membrane transport; Global and overview maps; Cell motility	613-83-2 / 50-69-1	HMDB0000283	BioDeepDB	2	neg	6.34991e+06	186703	295743	1.85967e+06	8.53614e+06	1.47352e+06	1.19123e+06	108819	230127	1.72252e+06	332371	915752	384288	2.89155e+06	152164	1.58414e+06	803529	1.80003e+06	229278	1.00754e+06	2.04884e+06	1.25049e+06	278580	451577	2.0705e+06	1.97395e+06	186534	2.13079e+06	422778	198718	383960	282258	471091
M150T685	L-Arabinose	149.995	684.5	150.053	12.7032	C5H10O5	[M]-	Organooxygen compounds	Carbohydrates and carbohydrate conjugates	C00259	Carbohydrate metabolism; Membrane transport; Global and overview maps	5328-37-0 / 147-81-9 / 87-72-9	HMDB0000646	BioDeepDB	2	neg	2.41192e+07	3.75831e+07	6.67469e+07	1.8544e+07	2.01829e+06	4.6086e+08	1.51203e+08	1.067e+07	1.90224e+07	3.07114e+07	3.26933e+07	5.46779e+07	1.37687e+07	1.214e+07	4.1056e+07	4.23777e+07	3.84671e+07	2.87967e+07	5.75808e+07	1.48681e+07	1.09908e+07	6.44848e+07	9.9189e+07	6.33643e+07	1.47564e+07	8.18728e+06	1.30698e+07	8.16478e+06	4.10019e+06	2.78093e+07	7.04442e+07	3.45779e+08	3.7098e+06
M151T336	2',4'-Dihydroxyacetophenone	151.041	335.8	152.047	3.15147	C8H8O3	[M-H]-	Benzene and substituted derivatives	Acetophenones	C03663		89-84-9	HMDB0029659	BioDeepDB	2	neg	1.25551e+07	533182	9.39145e+06	4.17051e+07	7.81377e+06	6.22881e+07	435082	2.09055e+06	2.82765e+06	585746	309530	378580	264690	1.50313e+07	327778	326427	44069.5	3.33132e+06	513950	364124	289617	341882	844089	440957	1.6221e+06	3.83611e+06	4.60566e+06	883771	8.0045e+06	5.30726e+06	656760	9.18397e+06	307370
M151T69	Mandelic acid	151.04	69.1	152.047	1.82733	C8H8O3	[M-H]-	Benzene and substituted derivatives		C01984	Xenobiotics biodegradation and metabolism; Global and overview maps	90-64-2 / 17199-29-0	HMDB0000703	BioDeepDB	2	neg	922696	4.01584e+07	3.36018e+07	1.66747e+07	5.97029e+07	4.74668e+07	443859	3.35616e+06	3.09181e+06	5.49116e+06	1.88578e+06	5.83981e+06	4.81528e+06	1.70052e+06	1.02731e+07	5.28371e+06	8.4976e+06	1.41948e+06	1.04032e+07	1.26978e+07	6.80547e+06	6.02864e+06	8.00966e+06	1.59932e+07	8.46873e+06	9.76253e+06	1.8581e+07	1.77478e+07	8.52841e+06	3.10064e+07	2.17045e+07	3.45689e+07	1.58587e+07
M152T46	3-Amino-4-hydroxybenzoate	152.036	46	153.043	2.4731	C7H7NO3	[M-H]-			C12115	Biosynthesis of other secondary metabolites; Global and overview maps	1571-72-8		BioDeepDB	2	neg	1.15455e+07	4.37158e+07	9.42391e+06	9.7825e+06	9.99151e+06	4.05409e+07	1.01815e+07	9.12083e+06	4.49477e+06	1.50349e+07	4.60791e+06	8.61631e+06	2.1687e+06	1.09639e+07	7.16722e+06	4.77697e+06	5.92999e+06	9.66619e+06	9.17722e+06	2.05336e+07	8.71275e+06	9.55085e+06	7.30633e+06	9.94185e+06	6.35154e+06	4.58013e+06	6.11919e+06	1.24077e+07	5.38811e+06	7.43904e+06	1.33918e+07	6.53361e+06	7.42754e+06
M151T250	(R)-mandelic Acid	151.041	249.5	152.047	5.29658	C8H8O3	[M-H]-	Benzene and substituted derivatives		C01983	Xenobiotics biodegradation and metabolism; Global and overview maps	611-71-2	HMDB0062635	BioDeepDB	2	neg	5.90789e+06	6.81371e+07	5.47832e+07	1.11127e+07	1.70531e+07	7.70786e+07	5.97888e+06	3.45171e+06	5.18633e+06	2.23755e+07	3.31125e+06	9.36965e+06	2.51343e+06	1.6206e+07	1.60171e+07	7.37725e+06	1.48437e+06	1.44355e+07	3.22955e+06	3.34766e+07	2.60956e+07	9.62549e+06	3.74989e+06	2.76479e+07	2.0513e+07	1.50926e+07	2.67718e+06	4.13606e+06	2.43027e+06	4.1626e+06	3.30702e+07	5.10962e+07	3.08861e+07
M153T226	2-Pyrocatechuic acid	153.02	225.9	154.027	4.41772	C7H6O4	[M-H]-	Benzene and substituted derivatives	Benzoic acids and derivatives	C00196	Chemical structure transformation maps; Xenobiotics biodegradation and metabolism; Global and overview maps; Metabolism of terpenoids and polyketides	303-38-8	HMDB0000397	BioDeepDB	2	neg	75144.3	1.13805e+06	8.13951e+06	5.44122e+06	1.43276e+07	9.71056e+06	290000	4.47437e+06	1.29494e+06	9.31325e+06	4.52951e+06	8.50649e+06	4.62422e+06	1.96435e+06	4.82675e+06	3.99759e+06	163824	383166	5.7712e+06	1.36714e+06	2.56033e+06	6.9015e+06	1.15936e+07	1.64878e+07	4.30553e+06	369915	107984	1.68435e+07	533211	2.23114e+07	3.87213e+06	2.7077e+07	1.10296e+07
M153T80	Gentisic acid	153.02	80.1	154.027	2.4572	C7H6O4	[M-H]-	Benzene and substituted derivatives	Benzoic acids and derivatives	C00628	Amino acid metabolism; Xenobiotics biodegradation and metabolism; Global and overview maps	490-79-9	HMDB0000152	BioDeepDB	2	neg	3.03469e+07	1.61362e+07	162988	12637.1	84364.7	221409	102601	159815	3.77123e+06	128798	121815	4.03051e+06	148455	460215	3.79514e+06	58572.6	195797	664956	251702	70322.1	358721	229002	1.75093e+06	70616.8	376287	154932	2.2848e+06	172738	48814.7	172362	133745	1.06253e+07	7.18287e+06
M153T48	Protocatechuic acid	153.02	48	154.027	3.11071	C7H6O4	[M-H]-	Benzene and substituted derivatives	Benzoic acids and derivatives	C00230	Chemical structure transformation maps; Xenobiotics biodegradation and metabolism; Global and overview maps; Metabolism of terpenoids and polyketides	99-50-3	HMDB0001856	BioDeepDB	2	neg	1.82926e+06	6.89877e+06	790638	7.60543e+06	668248	1.98695e+07	8.73327e+06	1.15829e+07	2.32508e+06	3.33427e+06	2.08238e+06	1.17103e+07	3.58023e+07	1.63504e+07	1.958e+06	1.09011e+08	533118	1.50722e+07	6.51942e+06	4.8087e+07	2.83715e+06	1.65831e+06	6.60184e+06	1.96591e+06	5.45339e+06	1.69741e+06	3.1876e+07	1.13414e+07	2.61839e+06	1.05254e+07	2.82029e+06	1.143e+07	5.36077e+06
M173T89	4-Quinolinecarboxylic acid	173.045	89	173.048	13.2913	C10H7NO2	[M]-			C06414		486-74-8		BioDeepDB	2	neg	7.42564e+06	8.04339e+06	6.4996e+06	849061	2.97959e+06	8.42606e+06	5.30112e+06	7.93152e+06	3.06571e+06	5.73252e+06	529958	4.67826e+06	2.33266e+06	1.2299e+07	6.14902e+06	5.83179e+07	6.06653e+06	4.91403e+06	1.18867e+07	1.57969e+07	7.67851e+06	3.10135e+07	1.17792e+07	8.8487e+06	1.41013e+07	7.54199e+06	6.0881e+06	7.84872e+06	8.53673e+06	1.15953e+07	9.1393e+06	3.11443e+06	2.72792e+06
M156T44_2	Uracil 5-carboxylate	156.006	44.4	156.017	1.68529	C5H4N2O4	[M]-			C03030		23945-44-0		BioDeepDB	2	neg	5.56787e+06	1.19524e+06	1.41539e+06	598936	1.79069e+07	4.95611e+06	354148	1.87756e+06	191551	1.60547e+07	1.85961e+06	1.00147e+06	5.3786e+06	2.6406e+06	786619	3.00954e+06	609521	3.25065e+06	2.23793e+06	85937.4	2.00353e+06	1.10847e+06	5.70023e+06	1.14178e+06	558790	905606	2.33353e+06	1.05914e+06	8.70189e+06	2.00656e+07	1.66062e+07	849021	551249
M175T296	Guanidinosuccinic acid	174.955	296.3	175.059	0.425612	C5H9N3O4	[M]-	Carboxylic acids and derivatives	Amino acids, peptides, and analogues	C03139		6133-30-8	HMDB0003157	BioDeepDB	2	neg	1.05073e+06	6.46183e+06	2.63538e+06	9.5283e+06	1.9227e+06	1.50173e+06	7.22671e+06	2.00501e+06	4.7708e+06	5.26535e+06	6.19466e+06	1.02005e+07	1.81159e+07	413999	2.806e+06	8.48662e+06	3.3692e+06	7.46955e+06	2.59943e+06	1.06649e+07	4.85456e+06	1.10145e+07	1.82603e+06	1.87569e+06	2.37092e+06	1.73815e+06	5.2678e+06	6.11207e+06	7.08816e+06	3.03232e+06	8.18099e+06	5.1402e+06	3.39305e+06
M156T69	3-Indoleacetonitrile	156.067	68.6	156.069	10.8928	C10H8N2	[M]-	Indoles and derivatives	Indoles	C02938	Amino acid metabolism; Global and overview maps	771-51-7	HMDB0006524	BioDeepDB	2	neg	6.18852e+06	3.20067e+06	1.50381e+06	1.31455e+06	660526	7.13267e+06	3.9829e+06	4.41708e+06	2.15656e+06	3.14378e+06	906468	1.07987e+06	712727	4.60212e+06	7.05924e+06	2.36031e+06	2.28416e+06	3.5455e+06	1.03646e+07	2.51021e+06	5.55197e+06	3.19007e+06	5.63599e+06	3.31519e+06	4.21443e+06	2.06248e+06	778326	1.04661e+06	2.90722e+06	1.98179e+06	2.18763e+06	401034	516436
M178T45	D-Gulono-1,4-lactone	178.044	44.6	178.048	21.343	C6H10O6	[M]-			C05410		6322-07-2		BioDeepDB	2	neg	1.92387e+07	1.91951e+07	2.28363e+07	1.73596e+07	1.71162e+07	1.74311e+07	1.73103e+07	1.76461e+07	2.02863e+07	1.92835e+07	2.42573e+07	1.81516e+07	1.52242e+07	1.59213e+07	1.63836e+07	1.92491e+07	1.58076e+07	1.78248e+07	1.79139e+07	1.53197e+07	1.71716e+07	1.65542e+07	1.68258e+07	1.80326e+07	1.54997e+07	2.04243e+07	1.81746e+07	1.96868e+07	1.55593e+07	1.60895e+07	1.67026e+07	2.0062e+07	2.37665e+07
M178T70	Hippuric acid	178.051	70.1	179.058	2.67339	C9H9NO3	[M-H]-	Benzene and substituted derivatives	Benzoic acids and derivatives	C01586	Amino acid metabolism; Global and overview maps	495-69-2	HMDB0000714	BioDeepDB	2	neg	368658	196310	684910	4.9466e+06	360115	35110.7	760315	1.52209e+06	3.91535e+06	725614	2.91627e+06	650608	9.82453e+06	3.22203e+06	956919	728266	887191	180644	1.5731e+06	280073	253568	645906	442740	159530	2.4199e+06	2.43519e+07	1.74009e+07	829604	1.17108e+06	421989	942283	1.90456e+06	973068
M161T575	Nicotine	160.936	575.2	162.116	9.39376	C10H14N2	[M-H]-	Pyridines and derivatives	Pyrrolidinylpyridines	C00745	Environmental adaptation; Biosynthesis of other secondary metabolites; Xenobiotics biodegradation and metabolism; Substance dependence; Chemical structure transformation maps; Global and overview maps	54-11-5	HMDB0001934	BioDeepDB	2	neg	4.29875e+07	1.25982e+08	6.06532e+07	9.94777e+06	8.35093e+07	2.75168e+07	2.21585e+07	1.24167e+07	2.14422e+07	5.98545e+06	7.026e+07	3.85493e+07	1.26151e+07	3.20398e+07	8.85285e+07	9.15949e+07	6.48776e+07	1.07492e+07	4.10413e+07	5.87029e+07	1.39073e+07	9.63658e+06	9.87316e+06	4.53587e+07	1.72386e+07	2.23771e+07	2.96175e+07	5.41584e+07	5.39643e+07	3.28574e+07	2.86011e+07	6.23195e+06	5.36844e+06
M161T48	myo-Inositol	161.045	48	180.063	1.92493	C6H12O6	[M-H2O-H]-	Organooxygen compounds	Alcohols and polyols	C00137	Membrane transport; Signal transduction; Carbohydrate metabolism; Biosynthesis of other secondary metabolites; Global and overview maps	87-89-8 / 87-9-8	HMDB0000211	BioDeepDB	2	neg	2.35327e+07	2.73291e+07	2.77914e+08	1.13092e+08	5.52547e+07	5.55167e+07	2.51017e+08	8.82623e+07	1.06488e+08	7.8396e+07	4.19513e+07	1.10641e+08	1.45767e+08	4.02029e+08	2.0087e+07	5.01081e+07	2.7527e+07	9.67032e+07	4.65125e+07	5.09924e+07	1.27233e+08	1.15756e+08	3.06815e+08	6.19191e+07	1.89153e+08	1.2288e+08	7.10076e+07	8.58704e+07	1.33683e+08	7.586e+07	9.17072e+07	9.84913e+07	7.70351e+07
M163T69	4-Hydroxycinnamic acid	163.041	69.2	164.047	3.53286	C9H8O3	[M-H]-	Cinnamic acids and derivatives	Hydroxycinnamic acids and derivatives	C00811	Metabolism of cofactors and vitamins; Biosynthesis of other secondary metabolites; Amino acid metabolism; Chemical structure transformation maps; Global and overview maps	7400-08-0 / 7400-08-0 501-98-4 / 501-98-4	HMDB0002035	BioDeepDB	2	neg	19660.1	4.2216e+07	1.03052e+07	1.88215e+07	32783.3	1.65439e+07	7.44801e+06	7.12177e+06	3.69064e+07	7.78507e+06	2.98479e+07	4.43266e+07	7.38973e+06	4.10343e+07	6.36059e+06	4.93933e+07	1.96771e+07	9.44983e+07	1.81682e+07	1.7696e+07	4.71771e+07	2.4371e+07	1.74692e+07	4.03118e+07	38445	6.76293e+06	3.09437e+07	2.87884e+07	2.36798e+07	1.75948e+07	3.044e+07	6.8201e+07	8.38872e+07
M163T267	Phenylpyruvic acid	163.04	266.7	164.047	1.69283	C9H8O3	[M-H]-	Benzene and substituted derivatives	Phenylpyruvic acid derivatives	C00166	Chemical structure transformation maps; Amino acid metabolism; Biosynthesis of other secondary metabolites; Global and overview maps	156-06-9	HMDB0000205	BioDeepDB	2	neg	2186.94	107056	239093	816883	605771	866748	272324	375982	168272	443200	208983	316130	22742.6	1.48335e+06	24977.5	108753	766102	633770	230834	66780.2	485772	25524.5	6.59757e+06	336339	215845	466529	35151.9	211030	124426	456481	766850	205209	31755.6
M164T111	L-Phenylalanine	164.072	111.1	165.079	2.90116	C9H11NO2	[M-H]-	Carboxylic acids and derivatives	Amino acids, peptides, and analogues	C00079	Cancer: overview; Membrane transport; Metabolism of other amino acids; Digestive system; Biosynthesis of other secondary metabolites; Translation; Amino acid metabolism; Chemical structure transformation maps; Global and overview maps	63-91-2	HMDB0000159	BioDeepDB	2	neg	1.66348e+08	2.31681e+08	1.58933e+08	9.85799e+07	4.19911e+08	2.71763e+08	4.33643e+07	2.2379e+07	6.46891e+07	8.71034e+07	8.6863e+07	3.52385e+07	1.60238e+07	2.08094e+07	4.89357e+07	1.90448e+07	1.92559e+08	3.84922e+07	6.59887e+07	4.63404e+07	9.11565e+07	2.03272e+07	2.44637e+07	1.34478e+08	6.05913e+07	9.32931e+07	5.05703e+07	5.48978e+07	2.84718e+07	1.72792e+08	9.62964e+07	1.30365e+08	6.58358e+07
M165T82	3-Methylxanthine	165.043	82.4	166.049	4.70182	C6H6N4O2	[M-H]-	Imidazopyrimidines	Purines and purine derivatives	C16357	Biosynthesis of other secondary metabolites; Global and overview maps	1076-22-8	HMDB0001886	BioDeepDB	2	neg	7.85913e+06	2.90816e+08	1.9269e+08	2.49035e+08	1.85723e+08	1.04637e+07	1.79065e+08	6.56748e+08	8.87776e+07	1.79682e+07	4.03428e+08	4.06919e+08	3.81838e+08	4.01235e+08	4.08316e+08	2.09259e+08	1.36601e+08	7.33561e+08	3.71584e+07	1.38289e+06	6.48288e+08	1.446e+08	8.1882e+06	1.08602e+08	3.46176e+08	7.72828e+07	5.14224e+07	2.68771e+07	3.48275e+08	2.17152e+08	3.25096e+07	2.36747e+08	3.16563e+08
M187T63	Azelaic acid	187.098	63.3	188.105	2.00964	C9H16O4	[M-H]-	Fatty Acyls	Fatty acids and conjugates	C08261		123-99-9	HMDB0000784	BioDeepDB	2	neg	3.74813e+07	5.52715e+07	3.01711e+07	4.61601e+07	1.01297e+07	2.03384e+07	8.36696e+06	2.90157e+07	5.28864e+06	1.08351e+07	5.70757e+06	1.05221e+07	3.62065e+06	2.55055e+07	1.80868e+07	8.46684e+06	1.71705e+07	1.06685e+07	8.21224e+06	1.97944e+07	1.38196e+07	1.20296e+07	1.28019e+07	4.00663e+06	2.47394e+07	2.3214e+07	2.5278e+07	5.1083e+06	2.71036e+06	2.97731e+07	1.81437e+07	3.16688e+07	2.2298e+07
M188T40_2	N-Acetylglutamic acid	188.057	39.6	189.064	1.9994	C7H11NO5	[M-H]-	Carboxylic acids and derivatives	Amino acids, peptides, and analogues	C00624	Amino acid metabolism; Global and overview maps	1188-37-0	HMDB0001138	BioDeepDB	2	neg	7.44519e+07	1.17131e+09	4.4259e+07	4.21035e+07	4.91462e+07	1.88429e+08	3.30702e+07	1.03749e+08	1.15093e+07	6.4253e+08	1.06214e+07	3.54021e+07	6.93218e+06	2.79854e+08	5.80662e+07	1.681e+07	4.59348e+07	3.78484e+07	1.08923e+08	1.31278e+08	6.74968e+07	1.00062e+08	8.89798e+07	6.29608e+07	9.55616e+07	1.18716e+08	4.82029e+07	2.03337e+08	3.76413e+08	4.65076e+07	7.35628e+07	1.58276e+07	2.41623e+08
M171T44	3-Dehydroshikimate	171.031	44	172.037	4.5372	C7H8O5	[M-H]-			C02637	Chemical structure transformation maps; Amino acid metabolism; Global and overview maps; Metabolism of terpenoids and polyketides	2922-42-1		BioDeepDB	2	neg	1.77982e+07	1.71235e+07	7.19933e+06	1.04749e+07	3.23406e+06	1.02766e+07	8.40728e+06	1.02182e+07	4.12938e+06	1.13263e+07	6.56815e+06	1.05039e+07	4.3541e+06	1.84647e+07	1.2173e+07	1.04777e+07	1.24909e+07	8.63774e+06	1.53603e+07	1.47715e+07	4.83997e+06	2.5557e+07	1.76308e+07	1.33631e+07	8.90382e+06	1.19087e+07	1.57729e+07	9.06151e+06	1.37771e+07	2.02843e+07	1.53843e+07	8.50727e+06	7.30078e+06
M173T147	Shikimic acid	173.046	147	174.053	1.59495	C7H10O5	[M-H]-	Organooxygen compounds	Alcohols and polyols	C00493	Chemical structure transformation maps; Amino acid metabolism; Global and overview maps	138-59-0	HMDB0003070	BioDeepDB	2	neg	2.23125e+08	9.03267e+07	8.61768e+06	4.30451e+07	1.15065e+08	8.34136e+07	1.89527e+07	2.38172e+07	1.47322e+07	8.72057e+07	9.56584e+06	1.37596e+07	6.36939e+07	1.69044e+07	2.28918e+07	6.10459e+07	3.68213e+07	4.15101e+07	2.38474e+07	2.04338e+07	2.03873e+07	1.85987e+07	3.75809e+07	3.20556e+07	1.44581e+07	1.38735e+07	2.55054e+07	3.33191e+07	2.88608e+07	3.90333e+07	7.26121e+07	7.89308e+06	5.05222e+07
M191T38	Citric acid	191.02	38.4	192.027	1.44487	C6H8O7	[M-H]-	Carboxylic acids and derivatives	Tricarboxylic acids and derivatives	C00158	Cancer: overview; Chemical structure transformation maps; Signal transduction; Sensory system; Endocrine system; Carbohydrate metabolism; Biosynthesis of other secondary metabolites; Metabolism of terpenoids and polyketides; Amino acid metabolism; Energy metabolism; Global and overview maps	77-92-9 / 126-44-3	HMDB0000094	BioDeepDB	2	neg	791458	4.22445e+06	2.51157e+07	5.25701e+08	2.45736e+06	7.57756e+06	3.19885e+06	1.42197e+08	4.26791e+06	3.592e+06	5.11898e+06	5.24045e+06	2.22312e+06	7.55775e+06	8.60221e+06	1.12868e+06	1.64101e+07	2.40865e+06	7.33474e+06	1.28713e+07	3.76423e+07	5.04981e+06	1.39502e+07	5.35836e+06	7.94164e+06	2.33232e+06	4.80456e+06	1.7107e+06	8.99145e+06	7.99294e+07	1.24526e+06	312689	646863
M173T42	Suberic acid	173.082	42.4	174.089	1.59462	C8H14O4	[M-H]-	Fatty Acyls	Fatty acids and conjugates	C08278		505-48-6	HMDB0000893	BioDeepDB	2	neg	2.69702e+06	7.64112e+06	2.28981e+07	851733	3.70207e+06	1.19313e+08	1.89274e+07	1.25068e+07	1.57128e+06	1.46656e+07	1.61852e+07	2.30829e+06	5.69799e+06	2.00541e+07	4.7341e+06	1.01941e+07	3.93126e+07	5.60751e+07	4.59537e+06	4.9659e+06	7.5759e+07	488792	923856	1.34528e+08	1.43172e+07	3.07703e+06	2.78206e+06	4.70414e+07	1.06382e+06	6.80309e+06	2.11104e+06	5.13701e+06	2.56065e+07
M174T43	N-Acetyl-L-aspartic acid	174.041	42.7	175.048	2.73498	C6H9NO5	[M-H]-	Carboxylic acids and derivatives	Amino acids, peptides, and analogues	C01042	Amino acid metabolism; Global and overview maps	997-55-7	HMDB0000812	BioDeepDB	2	neg	3.0292e+08	2.28478e+08	5.86008e+06	1.53202e+06	1.38314e+06	5.42534e+06	3.68707e+06	6.82262e+06	1.68441e+08	4.69873e+06	2.3284e+06	3.08034e+06	3.17406e+08	2.8682e+06	2.07035e+08	6.02152e+06	5.07687e+08	3.76709e+07	7.69184e+06	4.37156e+07	6.07423e+08	5.87383e+08	5.86543e+08	9.65726e+06	1.16402e+08	3.14947e+07	9.46324e+06	9.21846e+07	5.37949e+06	6.65755e+06	8.699e+06	9.94613e+06	9.47547e+06
M193T43	D-Glucuronic Acid	193.036	43	194.043	1.16041	C6H10O7	[M-H]-			C00191	Carbohydrate metabolism; Global and overview maps	655612-3		BioDeepDB	2	neg	1.4802e+08	1.12294e+08	1.36089e+08	1.04866e+08	1.02715e+08	9.7656e+07	1.35578e+08	8.36491e+07	7.92709e+07	8.99026e+07	1.03351e+08	8.8767e+07	8.39851e+07	8.37826e+07	1.05135e+08	1.16412e+08	7.03324e+07	9.40785e+07	1.01679e+08	1.21222e+08	1.00832e+08	1.0092e+08	8.02202e+07	1.44906e+08	1.35894e+08	6.01208e+07	1.09447e+08	1.00998e+08	9.94999e+07	7.40842e+07	9.10921e+07	1.31691e+08	1.11476e+08
M179T253	Caffeate	179.036	253.1	180.042	3.21724	C9H8O4	[M-H]-			C01197	Chemical structure transformation maps; Biosynthesis of other secondary metabolites; Global and overview maps	501-16-6 / 331-39-5		BioDeepDB	2	neg	6.0655e+06	3.25498e+07	4.19108e+06	38877.4	2.75254e+06	3.7739e+07	2.98036e+06	1.8717e+07	6.5477e+06	3.43979e+07	2.51772e+06	2.46639e+06	2.273e+06	3.68876e+06	4.38816e+06	1.48108e+06	1.82367e+07	3.79017e+06	4.31064e+06	8.64381e+06	5.96499e+07	1.27673e+07	5.84802e+06	5.04068e+06	8.29887e+06	2.89949e+06	9.40928e+06	1.00913e+07	4.83768e+06	116290	1.19101e+07	2.11245e+06	8.06314e+06
M179T61	D-Mannose	179.056	60.9	180.063	0.982931	C6H12O6	[M-H]-	Organooxygen compounds	Carbohydrates and carbohydrate conjugates	C00159	Membrane transport; Transport and catabolism; Carbohydrate metabolism; Immune system; Global and overview maps	3458-28-4 / 3458-28-4 31103-86-3 / 530-26-7	HMDB0000169	BioDeepDB	2	neg	5.20791e+06	5.04826e+06	3.09792e+07	1.91426e+07	5.37917e+06	6.5169e+06	1.15936e+08	6.21661e+07	1.19547e+07	1.38961e+08	3.04646e+07	1.95722e+07	4.11423e+07	3.55945e+08	1.27525e+07	5.36941e+07	1.11473e+07	4.52379e+07	1.64909e+07	1.71038e+07	2.73861e+08	2.05506e+08	1.42833e+07	1.16633e+08	3.39448e+08	8.7656e+07	6.70224e+06	2.07306e+07	6.68008e+07	2.78332e+07	1.79257e+07	1.58123e+06	6.37444e+07
M183T69_1	3,4-Dihydroxymandelic acid	183.03	68.5	184.037	3.69338	C8H8O5	[M-H]-			C05580	Amino acid metabolism; Global and overview maps	14883-87-5	HMDB0001866	BioDeepDB	2	neg	2.04274e+06	1.8056e+06	2.15206e+06	1.56484e+06	3.37635e+06	4.21898e+06	1.54034e+06	1.57793e+06	1.98698e+06	1.84608e+06	1.19739e+06	2.14494e+06	1.57762e+06	3.32183e+06	4.59038e+06	2.00888e+06	1.38642e+06	959536	3.47618e+06	1.65067e+06	1.73748e+06	2.02235e+06	3.36907e+06	2.14101e+06	1.52216e+06	1.4305e+06	5.3471e+06	6.70395e+06	1.18431e+06	2.70332e+06	6.53927e+06	1.94844e+06	746090
M204T73	Xanthurenic acid	204.031	73.3	205.037	2.8231	C10H7NO4	[M-H]-	Quinolines and derivatives	Quinoline carboxylic acids	C02470	Amino acid metabolism	59-00-7	HMDB0000881	BioDeepDB	2	neg	1.38053e+06	1.03729e+06	5.16664e+06	1.59125e+07	2.05684e+07	1.07955e+07	1.45998e+06	1.25309e+06	889436	3.11432e+06	4.48255e+06	940259	2.41942e+06	1.3531e+06	2.13795e+06	767194	2.37919e+06	1.46238e+06	2.97509e+06	1.03728e+06	4.60629e+06	769067	763965	5.21624e+06	2.35176e+06	1.84001e+06	1.37069e+06	1.93775e+06	1.24652e+06	6.56094e+06	2.89773e+06	1.18609e+07	2.35342e+06
M206T144	N-Acetyl-L-phenylalanine	206.083	144.1	207.089	2.79499	C11H13NO3	[M-H]-	Carboxylic acids and derivatives	Amino acids, peptides, and analogues	C03519	Amino acid metabolism; Global and overview maps	2018-61-3	HMDB0000512	BioDeepDB	2	neg	2.17456e+08	2.24414e+08	2.14622e+07	3.36935e+06	6.48995e+07	2.0902e+08	3.02391e+07	4.30642e+07	3.64293e+07	4.23623e+07	1.78108e+07	1.95025e+07	2.18541e+07	4.59002e+07	3.71697e+07	2.78285e+07	3.12523e+07	2.41457e+07	3.44004e+07	3.76708e+07	1.99404e+08	1.8279e+08	2.03752e+08	4.70038e+07	1.8414e+08	1.65214e+08	3.73766e+07	1.14137e+08	5.0038e+07	1.96839e+08	8.17874e+07	1.90297e+07	2.33555e+07
M191T43	Quinate	191.056	43.3	192.063	1.4446	C7H12O6	[M-H]-			C00296	Amino acid metabolism; Global and overview maps	77-95-2		BioDeepDB	2	neg	4.23829e+07	6.86244e+07	6.12772e+07	2.46263e+07	6.32006e+07	1.36686e+08	6.76648e+07	9.93934e+07	1.63395e+07	3.35069e+07	1.88607e+07	4.99763e+07	2.1882e+07	9.62551e+07	2.37323e+07	3.19269e+08	3.72878e+07	4.42631e+07	3.95355e+07	6.064e+07	1.01589e+08	2.56207e+07	4.71359e+07	1.0706e+08	1.07053e+08	5.60614e+07	8.93597e+06	4.38609e+07	4.79023e+07	1.02581e+08	3.83855e+07	3.33284e+07	2.84402e+07
M193T80	trans-Ferulic acid	193.051	80.3	194.058	4.01965	C10H10O4	[M-H]-	Cinnamic acids and derivatives	Hydroxycinnamic acids and derivatives	C01494	Chemical structure transformation maps; Biosynthesis of other secondary metabolites; Global and overview maps	537-98-4 / 1135-24-6	HMDB0000954	BioDeepDB	2	neg	3.32855e+06	9.27333e+06	8.31648e+06	3.95391e+06	3.18114e+07	1.67101e+07	5.57504e+06	8.14097e+06	1.13834e+06	3.38688e+06	3.09274e+06	8.15849e+06	5.28554e+06	4.49567e+07	3.55589e+06	2.55186e+07	7.89341e+06	1.2952e+07	3.7276e+06	1.3173e+07	3.72733e+07	1.43004e+07	4.62382e+06	2.87303e+07	2.64515e+07	4.99129e+06	4.13015e+06	5.93738e+06	1.57621e+07	5.3242e+06	1.16744e+07	1.81062e+06	4.31285e+06
M193T45	Methyl beta-D-galactoside	193.072	44.9	194.079	1.42952	C7H14O6	[M-H]-			C03619	Membrane transport	1824-94-8		BioDeepDB	2	neg	3.05986e+07	3.37857e+07	3.31809e+07	1.40286e+08	1.00406e+08	2.98891e+07	1.65456e+08	7.37355e+07	1.32743e+08	3.2594e+07	9.64593e+07	2.85992e+08	1.22016e+08	7.02274e+07	1.04538e+08	6.87063e+07	2.71414e+08	8.26543e+07	5.38901e+07	2.88905e+07	1.61878e+08	1.18668e+08	3.10531e+07	3.56772e+07	1.23424e+08	3.65453e+07	3.23349e+07	3.0623e+07	1.53233e+07	1.05341e+08	1.60825e+08	9.20948e+07	1.97606e+08
M197T82_1	Syringic acid	197.046	82.4	198.053	0.385698	C9H10O5	[M-H]-	Benzene and substituted derivatives	Benzoic acids and derivatives	C10833	Xenobiotics biodegradation and metabolism; Global and overview maps	530-57-4	HMDB0002085	BioDeepDB	2	neg	1.26862e+06	6.73372e+06	1.60339e+06	1.8805e+06	543641	3.09409e+06	1.63256e+06	6.84357e+06	315961	3.99097e+06	224587	1.92909e+06	774126	1.33393e+06	1.70023e+06	351932	9.98078e+06	1.19737e+06	1.5126e+07	7.84506e+06	1.08333e+07	5.42833e+06	5.29587e+06	709035	1.95482e+06	3.58812e+06	2.45879e+06	4.99109e+06	4.34114e+06	1.33832e+08	1.59669e+06	707799	1.78605e+06
M218T52_1	Pantothenic acid	218.104	52.2	219.111	2.18245	C9H17NO5	[M-H]-	Alcohols and polyols	Polyols	C00864	Metabolism of cofactors and vitamins; Metabolism of other amino acids; Global and overview maps; Digestive system	79-83-4 / 20938-62-9 / 137-08-6	HMDB0000210	BioDeepDB	2	neg	8.92398e+07	2.35502e+07	4.01167e+07	2.82435e+07	4.99809e+07	2.59724e+07	2.28157e+07	9.60756e+06	2.83441e+07	1.4749e+08	9.0858e+07	6.33873e+07	3.50196e+07	1.85064e+07	3.00901e+07	3.09701e+07	1.02646e+08	4.81216e+07	2.65032e+07	9.41948e+07	2.41632e+08	1.07551e+08	1.41982e+07	1.40519e+08	1.91414e+08	2.61301e+08	5.53438e+07	1.33329e+08	4.82181e+07	7.62029e+07	6.75051e+07	1.04311e+08	4.12109e+07
M213T554	Tridecanoic acid	213.186	554.1	214.193	2.23279	C13H26O2	[M-H]-	Fatty Acyls	Fatty acids and conjugates	C17076		638-53-9	HMDB0000910	BioDeepDB	2	neg	7.40496e+06	2.9023e+07	2.44781e+07	7.9572e+06	2.57049e+07	4.51218e+07	7.90549e+06	5.17668e+06	4.0161e+07	8.68256e+07	8.40929e+06	2.5971e+08	3.29475e+07	1.09821e+08	1.09941e+08	5.85119e+06	3.71481e+07	2.27694e+07	8.76156e+07	6.64831e+07	3.60503e+07	3.40282e+07	6.66459e+07	6.53693e+07	5.71136e+07	1.1497e+08	1.79935e+07	3.54063e+07	2.03101e+08	1.8745e+07	8.76202e+07	9.84334e+06	4.90737e+07
M219T94	5-Hydroxy-L-tryptophan	219.078	94	220.085	1.25983	C11H12N2O3	[M-H]-	Indoles and derivatives	Tryptamines and derivatives	C00643	Nervous system; Development and regeneration; Amino acid metabolism; Chemical structure transformation maps; Global and overview maps	4350-09-8	HMDB0000472	BioDeepDB	2	neg	341333	1.79704e+06	2.03395e+06	1.06276e+07	7.24809e+06	2.40124e+06	1.7804e+06	769878	1.76433e+06	3.85696e+06	3.66374e+06	1.72545e+06	2.43728e+06	1.40197e+06	1.05813e+06	816103	1.30118e+06	1.26634e+07	2.21422e+06	1.47145e+06	5.96162e+06	1.18014e+06	1.49385e+06	3.95673e+06	1.3157e+06	1.41238e+06	3.48241e+06	1.72288e+06	1.40678e+06	5.41448e+06	3.29396e+06	2.78513e+07	1.60571e+07
M242T310	Thymidine	242.177	310.4	242.09	3.71178	C10H14N2O5	[M]-	Pyrimidine nucleosides	Pyrimidine 2'-deoxyribonucleosides	C00214	Global and overview maps; Nucleotide metabolism	50-89-5	HMDB0000273	BioDeepDB	2	neg	6.48644e+07	2.24073e+07	1.55819e+07	8.82618e+06	6.39099e+07	1.31388e+08	1.80093e+07	2.85078e+07	1.02298e+07	2.96702e+07	1.4358e+07	9.49363e+07	3.77508e+07	3.85008e+07	3.80083e+07	5.54444e+06	5.52197e+07	2.11395e+07	1.18996e+07	1.75395e+07	2.69922e+07	6.37627e+06	2.80209e+07	1.69132e+07	3.9797e+07	3.47621e+07	2.46353e+07	6.04196e+07	1.19477e+07	7.95415e+07	9.68801e+06	2.91832e+07	2.74667e+07
M227T588	Myristic acid	227.202	588.3	228.209	1.65492	C14H28O2	[M-H]-	Fatty Acyls	Fatty acids and conjugates	C06424	Lipid metabolism; Global and overview maps	544-63-8	HMDB0000806	BioDeepDB	2	neg	8.15728e+07	2.92598e+07	2.25644e+08	4.27305e+07	3.2044e+07	2.39189e+08	1.56385e+07	8.50657e+07	9.24706e+07	9.11617e+07	1.04164e+07	2.54136e+07	1.85828e+07	1.02887e+07	2.46898e+08	2.04621e+07	2.49356e+07	1.63937e+08	5.48459e+09	2.86233e+09	1.51104e+08	1.76153e+08	2.06443e+08	3.73791e+08	2.28026e+08	1.2227e+08	6.26118e+07	2.22085e+08	2.88412e+07	1.68194e+08	1.17783e+08	6.80814e+07	1.2045e+08
M253T339	5,7-Dihydroxyflavone	253.051	338.8	254.058	1.48587	C15H10O4	[M-H]-	Flavonoids	Flavones	C10028	Biosynthesis of other secondary metabolites	480-40-0	HMDB0036619	BioDeepDB	2	neg	8.10665e+07	127752	2.47594e+08	1.83412e+09	2.68208e+08	1.89876e+08	4.7137e+08	3.23011e+08	3.36534e+07	4.02859e+08	4.80446e+08	183036	1.8095e+08	7.2885e+08	7.41705e+06	5.84227e+08	1.55815e+09	3.96315e+08	88751.9	2.59527e+08	2.03579e+08	1.27213e+08	1.79692e+08	216092	308014	4.64694e+08	175394	1.5093e+08	1.13934e+09	9.56952e+07	139353	2.36301e+08	389603
M256T352	(2S)-Liquiritigenin	256.074	352.5	256.074	1.56205	C15H12O4	[M]-	Flavonoids	Flavans	C09762	Chemical structure transformation maps; Biosynthesis of other secondary metabolites; Global and overview maps	578-86-9	HMDB0029519	BioDeepDB	2	neg	2.72291e+07	3.48667e+06	4.08191e+07	1.83514e+07	1.71439e+08	2.25847e+07	6.56678e+07	2.18064e+07	4.61066e+07	3.87884e+07	1.80456e+07	2.70798e+07	2.4692e+07	1.15541e+08	1.34718e+08	1.3489e+08	1.3477e+08	2.20912e+07	3.04903e+07	5.87994e+07	1.15162e+08	1.15169e+08	1.12734e+08	2.47718e+06	8.20541e+07	4.17057e+07	1.2397e+08	2.11552e+07	1.00883e+08	2.235e+07	9.45625e+07	5.72756e+07	2.37361e+07
M243T69_1	Uridine	243.063	69	244.07	1.95834	C9H12N2O6	[M-H]-	Pyrimidine nucleosides		C00299	Membrane transport; Global and overview maps; Nucleotide metabolism	58-96-8	HMDB0000296	BioDeepDB	2	neg	5.66249e+06	847581	2.09245e+07	4.92429e+07	1.24634e+07	1.59712e+07	2.15126e+07	7.93011e+06	4.28504e+06	2.52148e+06	7.38082e+06	2.32635e+07	6.85072e+06	2.5178e+07	2.75673e+07	1.96265e+06	3.94006e+06	5.70002e+06	1.00275e+07	4.27229e+06	1.23982e+06	2.95168e+06	2.78096e+06	2.69407e+06	2.60433e+06	9.4646e+06	2.94644e+06	1.24842e+07	7.59531e+06	5.40196e+07	2.81883e+07	677116	7.3735e+06
M266T71	Deoxyguanosine	266.09	71.3	267.097	2.16468	C10H13N5O4	[M-H]-	Purine nucleosides	Purine 2'-deoxyribonucleosides	C00330	Membrane transport; Global and overview maps; Nucleotide metabolism	961-07-9	HMDB0000085	BioDeepDB	2	neg	1.11597e+07	1.39893e+08	3.34294e+07	1.10066e+07	4.57884e+07	7.21584e+07	2.79561e+07	1.3889e+07	4.98228e+06	3.69951e+06	5.33757e+06	1.46919e+07	1.09407e+07	4.11988e+07	1.11316e+07	2.93967e+06	7.20184e+06	1.25079e+07	5.93077e+07	2.04235e+07	7.93367e+06	1.25376e+07	3.33538e+07	2.35164e+07	2.78131e+07	4.08762e+07	2.6836e+06	1.19214e+07	2.04196e+07	1.60828e+07	5.53698e+07	5.82727e+06	4.49956e+06
M249T51	gamma-Glutamylcysteine	248.961	51.2	250.062	2.04321	C8H14N2O5S	[M-H]-	Carboxylic acids and derivatives	Amino acids, peptides, and analogues	C00669	Cell growth and death; Metabolism of other amino acids; Global and overview maps	636-58-8	HMDB0001049	BioDeepDB	2	neg	2.10465e+07	1.26003e+07	4.38609e+06	2.83577e+07	1.4819e+07	2.51757e+07	5.25497e+06	4.86205e+06	3.86427e+06	8.06604e+06	1.86676e+07	3.41403e+06	4.03465e+06	1.56193e+07	3.83555e+06	4.1633e+06	2.36369e+07	1.58892e+07	4.19462e+06	5.09882e+06	4.43412e+06	3.76505e+06	3.67907e+06	3.7458e+06	4.83944e+06	4.9383e+06	5.3891e+06	4.30567e+06	4.33659e+06	5.23226e+06	5.03087e+06	3.88367e+06	2.1069e+06
M255T645	Palmitic acid	255.234	644.8	256.24	4.99933	C16H32O2	[M-H]-	Fatty Acyls	Fatty acids and conjugates	C00249	Lipid metabolism; Chemical structure transformation maps; Global and overview maps	57-10-3	HMDB0000220	BioDeepDB	2	neg	5.49531e+10	8.16559e+09	3.7107e+09	3.87324e+09	1.20187e+09	2.53044e+10	6.48095e+09	3.60877e+09	8.96336e+09	7.4108e+09	1.50162e+09	9.6138e+09	5.81757e+09	1.81155e+09	9.58751e+09	2.68594e+09	4.64426e+09	1.98767e+09	4.49988e+09	1.14196e+10	3.5621e+09	4.87089e+09	2.50723e+10	1.12608e+10	2.61492e+09	9.66403e+09	1.0385e+10	1.15691e+10	4.1369e+09	6.99481e+08	1.32602e+10	6.97861e+09	2.63898e+09
M257T473	6-Phosphogluconic acid	257.213	473.1	276.025	3.27423	C6H13O10P	[M-H2O-H]-	Organooxygen compounds	Carbohydrates and carbohydrate conjugates	C00345	Carbohydrate metabolism; Global and overview maps	921-62-0 / 53411-70-4	HMDB0001316	BioDeepDB	2	neg	1.16025e+08	6.19277e+07	4.02144e+07	2.35892e+07	2.91135e+07	4.74689e+07	3.39374e+08	1.70814e+08	5.90382e+07	1.25334e+08	1.97654e+07	7.11376e+07	2.3883e+07	3.33804e+08	2.12145e+08	2.64358e+07	6.34661e+07	8.12775e+07	1.11841e+09	5.72899e+07	3.47967e+07	8.82664e+07	2.75405e+08	4.33618e+08	8.88595e+08	1.11463e+08	9.15475e+07	9.01465e+07	1.56342e+08	5.47175e+07	4.96416e+07	3.77336e+07	6.8564e+07
M284T532	Stearic acid	284.263	532.1	284.272	17.5164	C18H36O2	[M]-	Fatty Acyls	Fatty acids and conjugates	C01530	Lipid metabolism; Chemical structure transformation maps; Sensory system	57-11-4 / 646-29-7	HMDB0000827	BioDeepDB	2	neg	4.68811e+07	2.07425e+07	4.4695e+07	4.73797e+06	6.67481e+06	3.65661e+07	1.81999e+07	1.82778e+07	2.61133e+07	2.51136e+07	3.77614e+06	3.4591e+06	2.04759e+06	2.71558e+06	6.69968e+06	3.96899e+06	1.15212e+07	1.26376e+07	8.82775e+06	1.41362e+07	1.08074e+07	2.21456e+07	1.94559e+07	9.50072e+06	8.26478e+06	2.39988e+07	2.98937e+07	3.36218e+07	7.888e+06	9.06798e+06	9.88292e+06	4.05195e+07	5.3028e+06
M267T401	Formononetin	267.067	401	268.074	1.44146	C16H12O4	[M-H]-	Isoflavonoids	O-methylated isoflavonoids	C00858	Chemical structure transformation maps; Biosynthesis of other secondary metabolites; Global and overview maps	485-72-3	HMDB0005808	BioDeepDB	2	neg	9.37971e+07	6.56446e+06	1.58921e+06	2.65078e+07	263111	2.948e+06	2.97367e+08	1.70363e+07	4.50898e+06	1.61888e+06	6.98485e+07	499556	1.19641e+08	7.57395e+07	1.04182e+07	7.69084e+07	3.83463e+08	1.20415e+08	937719	4.41711e+07	1.42332e+06	2.86129e+06	8.53743e+06	797874	1.24901e+06	9.64201e+07	2.93704e+07	1.02084e+06	3.55876e+07	7.20716e+06	1.86893e+07	714740	1.81153e+07
M269T370	Apigenin	269.046	370.3	270.053	0.408888	C15H10O5	[M-H]-	Flavonoids	Flavones	C01477	Chemical structure transformation maps; Biosynthesis of other secondary metabolites; Global and overview maps	520-36-5	HMDB0002124	BioDeepDB	2	neg	4.32247e+08	1.87019e+09	4.1775e+08	9.32062e+06	8.65549e+08	1.53231e+08	9.67317e+06	8.00232e+07	8.18043e+06	1.57911e+08	8.24151e+06	5.33746e+07	1.96911e+08	1.0291e+07	1.93107e+08	3.97785e+07	9.93939e+08	2.5999e+07	1.04824e+08	1.53927e+09	3.80725e+08	2.77337e+08	6.23445e+07	1.9745e+08	5.47801e+07	3.98702e+08	5.90628e+07	7.5095e+07	7.22456e+07	4.49653e+08	1.3436e+08	1.04521e+07	8.32263e+06
M269T508	Dehydroepiandrosterone	269.213	507.8	288.209	1.95686	C19H28O2	[M-H2O-H]-	Steroids and steroid derivatives	Androstane steroids	C01227	Cancer: overview; Endocrine system; Lipid metabolism; Xenobiotics biodegradation and metabolism; Cancer: specific types; Global and overview maps	53-43-0	HMDB0000077	BioDeepDB	2	neg	4.53317e+07	1.84027e+07	1.36393e+07	3.12257e+06	2.25557e+06	1.70483e+07	1.88225e+07	1.68832e+07	6.13155e+06	1.31786e+07	2.24392e+07	1.10515e+07	7.68099e+06	1.08434e+08	2.64643e+07	2.24685e+07	3.09224e+07	9.11571e+06	1.17846e+07	2.44263e+07	3.31571e+07	9.18379e+06	3.25817e+07	9.94665e+06	1.90514e+08	1.00916e+07	1.77353e+07	1.62031e+07	6.97896e+07	3.07756e+07	1.81299e+07	2.87641e+07	6.75244e+07
M289T259	Catechin	289.073	259.1	290.079	5.79784	C15H14O6	[M-H]-	Flavonoids	Flavans	C06562	Chemical structure transformation maps; Biosynthesis of other secondary metabolites; Global and overview maps	154-23-4	HMDB0002780	BioDeepDB	2	neg	370063	1.84107e+06	2.34919e+06	7.0977e+06	3.77477e+06	3.51235e+06	681385	977589	5.68787e+06	6.57874e+06	3.77244e+06	2.8163e+06	5.45731e+06	7.66909e+06	4.76296e+06	1.80436e+07	8.53053e+06	458804	2.3653e+06	1.59225e+06	6.13048e+06	2.56377e+06	2.72384e+06	1.72356e+06	1.54236e+06	1.23148e+06	2.63547e+07	693782	759981	7.54512e+07	4.83771e+06	2.40831e+06	508938
M271T519	Epiandrosterone	271.229	518.8	290.225	3.79422	C19H30O2	[M-H2O-H]-	Steroids and steroid derivatives	Androstane steroids	C07635	Xenobiotics biodegradation and metabolism; Global and overview maps	481-29-8	HMDB0000365	BioDeepDB	2	neg	2.40205e+09	1.37768e+09	4.33219e+08	3.84972e+08	8.1392e+08	4.14731e+08	4.37031e+08	9.90798e+08	6.77453e+07	1.05046e+09	4.82747e+07	1.46132e+09	1.37572e+08	1.91589e+09	9.48236e+08	2.50464e+08	1.8568e+09	6.2276e+08	1.79691e+09	7.72966e+08	5.63022e+08	4.60002e+08	1.53947e+09	1.82296e+08	7.67278e+08	3.95133e+08	1.34997e+09	2.40657e+08	8.88876e+08	2.03828e+09	7.33438e+07	5.67406e+08	1.10578e+08
M289T69_3	Dihydrotestosterone	289.166	69.3	290.225	10.5939	C19H30O2	[M-H]-	Steroids and steroid derivatives	Androstane steroids	C03917	Lipid metabolism; Cancer: overview; Cancer: specific types	521-18-6	HMDB0002961	BioDeepDB	2	neg	2.79725e+06	2.39734e+06	7.55578e+06	1.89628e+06	1.04723e+06	9.65412e+06	3.5345e+06	2.18244e+06	770310	2.37837e+06	5.46096e+06	4.27557e+06	4.97104e+06	9.78752e+06	3.30819e+06	2.67866e+06	1.4855e+06	1.81463e+06	4.77111e+06	4.51353e+06	5.6782e+06	2.47926e+06	2.55997e+07	3.68372e+06	3.62686e+06	3.43472e+06	1.01878e+07	8.11427e+06	6.64263e+06	2.22509e+07	2.66127e+06	5.44154e+07	4.38453e+06
M297T558_2	Nonadecanoic acid	297.246	558.4	298.287	7.30338	C19H38O2	[M-H]-	Fatty Acyls	Fatty acids and conjugates	C16535		646-30-0	HMDB0000772	BioDeepDB	2	neg	1.22063e+10	3.08611e+09	6.84085e+09	3.27016e+09	5.64397e+10	3.4967e+10	6.352e+09	3.0588e+09	1.64162e+09	1.1915e+10	5.63304e+08	5.74234e+10	1.64325e+09	2.56858e+10	3.20663e+08	3.08301e+09	9.38763e+09	1.78977e+09	3.18616e+10	2.23139e+09	3.72291e+09	8.30988e+09	1.42143e+10	3.78612e+09	6.12021e+09	8.82318e+09	2.854e+09	4.988e+09	3.00391e+10	2.84637e+09	9.49551e+09	3.06135e+09	1.51836e+09
M299T661	all-trans-Retinoic acid	299.266	661.2	300.209	25.12	C20H28O2	[M-H]-	Prenol lipids	Retinoids	C00777	Cancer: overview; Metabolism of cofactors and vitamins; Cancer: specific types; Immune system; Global and overview maps	302-79-4	HMDB0001852	BioDeepDB	2	neg	1.62015e+07	3.64447e+07	1.18853e+07	3.32478e+06	6.09129e+06	2.52246e+08	4.57926e+06	1.4052e+07	3.67317e+06	1.64668e+07	3.28577e+06	2.63201e+07	7.84451e+06	3.29929e+07	7.63682e+06	3.10752e+06	3.72624e+07	5.31521e+06	1.99644e+07	4.2962e+07	2.66217e+07	1.5951e+07	3.12439e+07	8.76557e+06	3.03439e+07	6.73395e+06	5.308e+07	5.23763e+06	1.42715e+07	3.35622e+07	2.1483e+07	7.54759e+06	5.47913e+06
M285T343	Taxifolin	285.041	343	304.058	3.82401	C15H12O7	[M-H2O-H]-			C01617	Chemical structure transformation maps; Biosynthesis of other secondary metabolites; Global and overview maps	480-18-2		BioDeepDB	2	neg	9.73545e+06	5.24904e+06	3.94185e+06	1.37398e+06	3.28186e+06	8.11454e+06	2.29397e+06	3.35293e+06	5.63732e+06	5.23506e+06	856034	1.71422e+07	1.70828e+07	6.63366e+06	4.89568e+07	6.24276e+06	6.00193e+07	1.92748e+06	1.77694e+07	1.93447e+07	2.80721e+07	7.09372e+06	5.33666e+06	2.64614e+07	2.26147e+07	4.84073e+06	6.1729e+06	3.26235e+06	9.42889e+06	8.1991e+06	9.22211e+06	1.80937e+06	1.94515e+06
M309T439	Ribose 1,5-bisphosphate	309.174	439.4	309.986	0.369084	C5H12O11P2	[M-H]-	Organooxygen compounds	Carbohydrates and carbohydrate conjugates	C01151	Carbohydrate metabolism; Metabolism of other amino acids; Global and overview maps	14689-84-0	HMDB0011688	BioDeepDB	2	neg	5.20138e+06	3.49831e+06	1.75879e+07	2.64019e+07	8.40789e+06	3.05678e+06	1.79304e+07	4.95616e+07	2.59242e+07	2.12076e+08	1.03401e+07	1.05899e+07	1.26383e+07	1.78116e+06	1.5824e+07	7.937e+06	2.89979e+06	2.61519e+07	2.08779e+07	5.8302e+06	1.97252e+07	3.23864e+07	3.45797e+07	3.90028e+06	7.84675e+06	4.41489e+07	5.1234e+07	1.34528e+07	3.97007e+07	2.58267e+06	1.66883e+07	5.50414e+06	1.00889e+07
M311T646	Arachidic acid	311.296	645.5	312.303	0.217714	C20H40O2	[M-H]-	Fatty Acyls	Fatty acids and conjugates	C06425	Lipid metabolism	506-30-9	HMDB0002212	BioDeepDB	2	neg	6.46136e+07	2.00908e+08	3.32027e+07	2.34842e+08	2.11323e+07	1.15855e+07	1.46638e+08	1.57079e+08	3.27748e+07	4.33661e+07	1.0101e+07	1.02027e+08	1.8402e+07	1.81177e+08	9.21978e+07	2.65562e+06	3.57324e+07	1.91156e+08	2.18763e+08	4.81102e+08	2.73506e+07	4.97298e+07	1.2466e+08	7.08114e+07	1.20245e+08	1.26847e+08	7.42377e+07	1.89068e+07	3.20665e+08	2.24893e+07	2.10643e+07	3.93642e+08	2.5449e+07
M323T68	Trehalose	323.099	68.4	342.116	4.61159	C12H22O11	[M-H2O-H]-	Organooxygen compounds	Carbohydrates and carbohydrate conjugates	C01083	Carbohydrate metabolism; Membrane transport; Global and overview maps	99-20-7	HMDB0000975	BioDeepDB	2	neg	3.6687e+06	66538	9.96228e+06	761812	4.78816e+06	2.03178e+06	253828	418148	732430	3.20306e+06	71822.1	243405	165765	411853	4.82779e+06	6.15552e+06	7.6874e+06	343510	5.08395e+06	4.72246e+06	1.67185e+07	2.6914e+06	111689	773868	833689	3.72502e+06	1.13805e+06	1.0458e+06	3.42391e+06	2.66446e+06	992901	1.00063e+06	188209
M329T495	17-Hydroxyprogesterone	329.216	494.8	330.219	12.3809	C21H30O3	[M-H]-	Steroids and steroid derivatives	Pregnane steroids	C01176	Lipid metabolism; Endocrine and metabolic disease; Global and overview maps; Endocrine system	68-96-2	HMDB0000374	BioDeepDB	2	neg	1.98951e+06	93660.4	132463	147516	1.58314e+06	4.89622e+06	3.1514e+06	1.02917e+06	1.23679e+06	1.94249e+06	857397	2.00702e+06	5.16756e+06	759512	3.33753e+07	4.18414e+06	6.42361e+06	2.58117e+06	3.70229e+07	2.52701e+07	7.55828e+06	4.77438e+06	3.95145e+07	1.19521e+07	2.20347e+07	7.19979e+06	4.29876e+07	1.49085e+06	1.10147e+07	1.27117e+06	8.81684e+06	565287	1.22927e+07
M353T316	Prostaglandin F2a	353.235	315.7	354.241	3.61233	C20H34O5	[M-H]-	Fatty Acyls	Eicosanoids	C00639	Nervous system; Signal transduction; Digestive system; Endocrine system; Lipid metabolism; Signaling molecules and interaction; Global and overview maps	551-11-1	HMDB0001139	BioDeepDB	2	neg	4.23415e+06	948925	6.6577e+06	2.21246e+06	1.25746e+06	891600	7.36812e+06	4.66312e+06	504532	5.07238e+06	1.48689e+06	4.86106e+06	1.19391e+06	2.23918e+07	4.0542e+06	1.1087e+06	1.20097e+06	1.62662e+06	7.74468e+06	1.25391e+07	994512	1.13487e+07	3.75846e+07	2.5501e+06	1.43346e+07	4.0193e+06	5.27255e+06	6.85078e+06	7.11485e+06	1.02126e+06	3.18848e+06	1.0139e+06	3.98382e+06
M337T684	Erucic acid	337.312	683.8	338.318	2.89346	C22H42O2	[M-H]-	Fatty Acyls	Fatty acids and conjugates	C08316	Lipid metabolism	112-86-7	HMDB0002068	BioDeepDB	2	neg	9.37696e+07	2.75606e+08	2.96045e+08	1.24472e+07	6.87375e+07	6.65653e+07	5.64798e+08	4.53237e+07	4.09671e+07	7.18476e+07	1.34699e+08	6.64095e+07	6.72402e+07	4.80779e+07	1.02665e+07	1.61076e+08	4.2977e+06	1.45577e+08	1.93373e+08	9.38053e+07	3.16376e+08	7.66062e+07	8.24641e+07	2.68808e+08	6.31134e+07	1.37847e+08	9.98313e+07	9.30862e+07	1.01474e+08	1.4086e+08	2.51866e+08	2.32704e+08	2.31199e+08
M339T473	Fructose 1,6-bisphosphate	339.2	473.3	339.996	1.29829	C6H14O12P2	[M-H]-	Organooxygen compounds	Carbohydrates and carbohydrate conjugates	C00354	Cancer: overview; Signal transduction; Endocrine system; Amino acid metabolism; Energy metabolism; Global and overview maps	488-69-7	HMDB0001058	BioDeepDB	2	neg	3.73428e+07	3.55629e+07	1.39817e+08	2.62223e+07	4.12921e+07	2.26851e+07	7.43666e+07	3.90295e+07	6.44218e+07	4.52862e+07	1.96732e+07	4.48044e+07	2.2807e+07	3.14571e+08	3.22597e+07	1.64485e+07	1.54752e+07	5.7548e+07	5.1102e+07	2.79613e+07	9.86801e+06	7.56534e+07	2.4023e+08	6.0851e+07	4.62681e+07	2.20436e+08	1.3667e+07	3.36684e+07	5.23262e+07	3.72966e+07	1.71766e+07	2.13758e+07	1.54323e+07
M341T48	Cellobiose	341.11	47.9	342.116	3.91414	C12H22O11	[M-H]-			C00185	Carbohydrate metabolism; Membrane transport; Global and overview maps	16462-44-5 / 528-50-7		BioDeepDB	2	neg	6.35205e+07	2.9819e+07	1.68148e+07	2.97233e+07	7.41276e+07	6.85324e+07	4.16687e+07	9.89601e+06	3.88442e+07	1.07943e+08	2.24762e+07	3.58339e+07	4.02966e+07	564190	2.5855e+07	1.26008e+07	4.06607e+07	8.02806e+07	2.95178e+07	1.84061e+06	7.07723e+06	2.29655e+07	2.76542e+08	4.85646e+07	3.40028e+07	9.37817e+07	2.33483e+07	3.96875e+07	7.70781e+07	2.99447e+07	8.84284e+06	8.0315e+06	4.49082e+07
M368T569	Tetracosanoic acid	368.363	569.3	368.365	6.78679	C24H48O2	[M]-	Fatty Acyls	Fatty acids and conjugates	C08320	Lipid metabolism	557-59-5	HMDB0002003	BioDeepDB	2	neg	845748	1.9999e+06	664702	2.31731e+06	1.5556e+06	2.32375e+06	9.04113e+06	272906	6.32947e+06	1.00324e+06	6.82951e+06	2.02203e+07	7.20972e+06	174487	1.40491e+07	1.8448e+06	2.27408e+07	5.129e+06	1.4749e+06	1.0162e+07	2.22896e+06	185553	904902	3.2601e+06	8.13508e+06	9.03706e+06	7.21151e+06	7.59259e+06	440119	2.71733e+07	1.384e+06	5.63486e+06	1.00076e+07
M375T255	Riboflavin	375.132	254.6	376.138	1.53546	C17H20N4O6	[M-H]-	Pteridines and derivatives	Alloxazines and isoalloxazines	C00255	Metabolism of cofactors and vitamins; Global and overview maps; Membrane transport; Digestive system	83-88-5	HMDB0000244	BioDeepDB	2	neg	3.46808e+06	4.51569e+06	1.28725e+06	2.44328e+06	3.01976e+07	5.45781e+06	1.14013e+06	1.29832e+06	498626	1.79332e+06	582346	8.19229e+06	3.90708e+06	2.17323e+06	7.5834e+06	421293	5.16918e+06	1.58195e+06	2.15608e+06	2.58717e+06	4.43437e+07	606271	1.32733e+07	8.43861e+06	4.61971e+06	4.41534e+06	3.2696e+06	680097	2.75682e+06	3.17971e+06	1.66111e+07	738183	1.9999e+06
M408T333	Allocholic acid	408.281	332.9	408.288	17.1451	C24H40O5	[M]-	Steroids and steroid derivatives	Bile acids, alcohols and derivatives	C00695	Lipid metabolism; Global and overview maps; Digestive system	2464-18-8 / 81-25-4	HMDB0000505	BioDeepDB	2	neg	803446	44055.3	556130	9.61597e+07	7.87936e+06	2.12284e+06	3.70845e+07	830872	7.66321e+06	6.31543e+07	3.04325e+07	3.74326e+07	6.31461e+07	2.76075e+06	1.04349e+06	2.02002e+07	6.7387e+06	6.85052e+07	460144	7.01875e+07	2.61607e+07	257531	1.05249e+06	664216	9.50357e+06	9.15294e+07	222099	1.03623e+06	2.13885e+07	187458	2.86731e+07	71705.9	8.32926e+06
M391T424	Deoxycholic acid	391.246	424	392.293	16.506	C24H40O4	[M-H]-	Steroids and steroid derivatives	Bile acids, alcohols and derivatives	C04483	Lipid metabolism; Digestive system	83-44-3	HMDB0000626	BioDeepDB	2	neg	2.28475e+06	472485	6.02669e+06	533467	1.85111e+06	2.1089e+07	7.2586e+06	459456	7.82647e+06	1.30395e+07	2.12844e+06	2.18466e+07	1.50346e+07	1.08701e+06	736453	754448	3.35544e+06	2.92326e+07	1.14712e+06	1.53416e+06	413499	533772	6.12774e+06	4.46115e+06	2.20862e+07	1.0605e+08	496849	1.06338e+06	4.23864e+06	1.69176e+06	2.07472e+07	370629	4.21984e+06
M391T387_1	Chenodeoxycholic acid	391.285	387.2	392.293	0.476811	C24H40O4	[M-H]-	Steroids and steroid derivatives	Bile acids, alcohols and derivatives	C02528	Lipid metabolism; Global and overview maps; Digestive system	474-25-9	HMDB0000518	BioDeepDB	2	neg	4.38744e+09	5.99722e+08	1.37271e+09	6.08515e+08	6.62037e+08	3.70316e+09	2.59334e+08	3.42783e+07	1.57532e+08	1.6039e+07	4.52641e+08	1.45311e+08	2.6028e+08	6.50281e+06	3.45949e+07	1.48309e+07	1.81915e+07	8.84357e+08	2.30986e+08	5.26193e+06	5.72613e+06	1.52714e+08	1.73077e+08	1.34979e+08	1.99078e+07	8.92529e+08	2.9526e+07	6.48358e+06	2.31239e+08	2.14895e+08	7.30718e+07	7.28514e+08	1.38237e+07
M441T462	Folic acid	441.252	461.9	441.14	0.4205	C19H19N7O6	[M]-	Carboxylic acids and derivatives	Amino acids, peptides, and analogues	C00504	Metabolism of cofactors and vitamins; Drug resistance: antineoplastic; Digestive system; Chemical structure transformation maps; Global and overview maps	59-30-3	HMDB0000121	BioDeepDB	2	neg	1.01015e+07	3.0945e+06	787232	4.17201e+06	1.30708e+06	2.6918e+07	1.21505e+06	426739	1.88845e+06	2.00877e+06	909579	3.44407e+06	1.62567e+06	2.78733e+06	4.53307e+06	557733	3.39437e+06	3.01946e+06	4.32925e+06	7.1655e+06	1.39022e+06	3.3551e+06	7.88722e+06	4.1323e+06	5.72847e+06	4.78512e+06	4.09177e+06	2.64143e+06	3.82507e+06	1.76157e+06	5.60457e+06	2.6949e+06	4.42516e+06
M448T349_2	Glycochenodeoxycholic acid	448.307	349	449.314	0.10912	C26H43NO5	[M-H]-			C05466	Lipid metabolism; Digestive system	16564-43-5		BioDeepDB	2	neg	3.45162e+07	2.30965e+08	6.91e+07	7.76031e+07	6.36872e+07	3.46138e+07	7.70648e+07	1.71544e+08	6.40674e+07	8.6209e+07	1.44843e+08	1.09073e+08	7.98908e+07	7.26072e+07	6.4924e+07	9.79925e+07	1.31739e+08	7.74439e+07	5.07766e+07	1.31802e+08	1.25265e+08	6.01628e+07	3.55282e+07	4.65112e+07	6.53522e+07	6.17222e+07	6.99137e+07	1.98098e+08	1.22577e+08	6.33195e+07	2.20337e+08	1.24182e+08	1.26621e+08
M464T329	Glycocholic acid	464.308	328.5	465.309	11.467	C26H43NO6	[M-H]-			C01921	Lipid metabolism; Global and overview maps; Digestive system	1192657-83-2		BioDeepDB	2	neg	3.058e+07	3.75549e+07	2.47319e+06	1.23424e+06	9.87903e+06	2.72005e+06	1.93038e+06	3.99178e+07	1.05131e+08	1.42003e+08	7.02309e+06	4.55387e+07	4.85632e+07	1.05678e+08	3.3733e+07	5.54133e+07	9.51071e+07	3.41336e+07	1.32537e+07	1.83471e+07	7.88882e+06	4.57411e+08	6.49957e+07	5.81525e+07	1.98287e+07	1.61765e+07	2.39072e+07	3.76647e+07	6.24747e+06	2.88412e+08	4.85914e+06	1.85107e+07	3.87578e+07
M471T529	Maslinic acid	471.354	529.4	472.355	8.14317	C30H48O4	[M-H]-	Prenol lipids	Triterpenoids	C16939		4373-41-5	HMDB0002392	BioDeepDB	2	neg	857646	8.20434e+06	3.70128e+08	3.10267e+07	8.786e+07	8.58246e+07	3.2894e+07	4.4393e+06	6.49622e+06	3.36246e+07	1.61939e+07	6.05284e+07	1.42976e+07	7.62458e+06	3.35563e+06	4.46754e+07	4.46073e+07	6.54152e+07	6.40723e+07	2.25367e+07	6.29167e+07	7.57948e+06	4.51749e+07	1.84532e+08	3.00593e+07	4.30396e+07	1.87134e+08	3.08036e+07	5.52019e+06	1.82761e+08	1.55662e+08	7.7945e+07	1.97396e+08
M632T544_2	CE(18_1(9Z))	631.54	544	650.6	13.8988	C45H78O2	[M-H2O-H]-	Steroids and steroid derivatives	Steroid esters	C14641		303-43-5	HMDB0000918	BioDeepDB	2	neg	9.95942e+07	6.60414e+07	9.33434e+06	1.87518e+07	3.20477e+07	8.70684e+07	2.95103e+07	1.19224e+07	3.84425e+07	1.3461e+08	1.98065e+07	2.07877e+07	2.0803e+07	1.56594e+06	1.25353e+07	7.37634e+06	3.88691e+07	1.18476e+08	2.08716e+07	1.14613e+08	3.08634e+07	2.03073e+07	1.91723e+07	7.98398e+07	2.12192e+07	1.71545e+07	3.26947e+07	1.02362e+08	2.13281e+07	1.09179e+07	4.72134e+07	3.45333e+07	2.75885e+07
M101T61	2-Ketobutyric acid	101.024	61.3	102.032	0	C4H6O3	[M-H]-	Keto acids and derivatives	Short-chain keto acids and derivatives	C00109	Carbohydrate metabolism; Amino acid metabolism; Global and overview maps	600-18-0	HMDB0000005	BioDeepDB	2	neg	1.47215e+07	1.13527e+07	1.35111e+07	1.30487e+07	1.14573e+07	1.33751e+07	1.41351e+07	1.30131e+07	1.45937e+07	1.27006e+07	8.70645e+06	3.72045e+06	1.11192e+07	1.06414e+07	1.18658e+07	4.41691e+06	1.52257e+07	1.54342e+07	7.0974e+06	1.46198e+07	1.32218e+07	1.79155e+07	1.83807e+07	7.68851e+06	1.41555e+07	1.25582e+07	1.28502e+07	1.23288e+07	1.52982e+07	1.06968e+07	1.61684e+07	1.27706e+07	1.05313e+07
M104T47	L-Serine	104.035	47.4	105.043	1.69173	C3H7NO3	[M-H]-	Carboxylic acids and derivatives	Amino acids, peptides, and analogues	C00065	Cancer: overview; Membrane transport; Metabolism of other amino acids; Chemical structure transformation maps; Drug resistance: antimicrobial; Signal transduction; Digestive system; Lipid metabolism; Carbohydrate metabolism; Biosynthesis of other secondary metabolites; Translation; Amino acid metabolism; Energy metabolism; Global and overview maps	56-45-1	HMDB0000187	BioDeepDB	2	neg	1.11842e+07	7.06359e+06	1.66767e+08	1.60213e+08	1.00516e+08	1.35278e+08	1.11778e+07	1.19765e+07	1.75605e+07	2.42929e+07	5.98153e+06	1.41666e+07	9.02151e+06	6.16216e+06	1.49133e+07	1.49255e+07	4.42079e+07	1.57008e+07	2.59558e+07	8.21314e+06	3.78074e+07	5.46192e+06	1.38825e+07	4.73775e+07	2.96297e+07	2.14827e+07	2.11921e+07	3.54686e+07	1.39878e+07	9.61211e+07	2.61661e+07	1.04936e+07	4.32016e+07
M107T112	o-Cresol	107.051	111.9	108.058	3.51236	C7H8O	[M-H]-	Phenols	Cresols	C01542	Xenobiotics biodegradation and metabolism; Global and overview maps	95-48-7	HMDB0002055	BioDeepDB	2	neg	1.21763e+07	1.00785e+08	126847	1.5109e+06	3.44481e+06	1.91076e+06	1.20868e+06	9.05895e+06	471578	3.89361e+06	72281.5	1.42265e+06	110608	123445	1.68757e+06	741394	687977	2.45294e+06	1.44019e+06	1.67422e+06	1.09525e+07	135727	160132	1.10957e+06	169960	1.3833e+06	3.42891e+06	208298	2.17398e+06	2.2847e+06	2.60343e+06	3.28298e+06	1.95818e+06
M109T237	1,3-Benzenediol	109.03	237.3	110.037	2.53142	C6H6O2	[M-H]-	Benzene and substituted derivatives	Phenols and derivatives	C01751	Xenobiotics biodegradation and metabolism; Global and overview maps	108-46-3	HMDB0032037	BioDeepDB	2	neg	4.01277e+06	100262	1.13538e+07	7.01755e+06	2.01511e+06	1.43541e+06	2.02516e+07	138022	2.85477e+06	2.25055e+06	496744	1.13032e+07	5.989e+06	3.75379e+07	3.99023e+06	1.21767e+08	2.47845e+06	6.29605e+06	4.15913e+06	9.42848e+06	2.43443e+06	3.47896e+06	7.40192e+06	4.86439e+06	4.35724e+06	6.32822e+06	2.56661e+06	3.19096e+06	1.97953e+06	2.93429e+07	3.29219e+06	1.7126e+06	6.15432e+06
M111T68	Uracil	111.02	68.1	112.027	0.900739	C4H4N2O2	[M-H]-	Diazines	Pyrimidines and pyrimidine derivatives	C00106	Metabolism of cofactors and vitamins; Metabolism of other amino acids; Global and overview maps; Nucleotide metabolism	66-22-8	HMDB0000300	BioDeepDB	2	neg	2.58064e+08	2.62267e+08	2.76534e+08	1.33423e+08	3.99947e+08	2.87959e+08	4.24752e+07	2.89113e+07	5.52192e+07	4.52026e+07	8.5999e+07	4.66033e+07	2.57914e+07	5.13982e+07	7.29987e+07	3.2973e+07	4.409e+07	1.55026e+07	7.04312e+07	2.08392e+08	4.03024e+07	5.25272e+07	5.60478e+07	1.11697e+08	5.21121e+07	9.31567e+07	1.24443e+08	6.15415e+07	9.51633e+07	6.03662e+08	2.84902e+08	3.08713e+08	1.17464e+08
M113T52	Oxalacetic acid	112.986	52.1	132.006	13.3645	C4H4O5	[M-H2O-H]-	Keto acids and derivatives	Short-chain keto acids and derivatives	C00036	Cancer: overview; Chemical structure transformation maps; Signal transduction; Carbohydrate metabolism; Xenobiotics biodegradation and metabolism; Biosynthesis of other secondary metabolites; Amino acid metabolism; Energy metabolism; Global and overview maps	328-42-7/149-63-3	HMDB0000223	MoNA	2	neg	5.06713e+07	2.12506e+08	1.11581e+07	2.125e+07	1.07066e+07	2.6809e+08	7.58412e+06	5.68363e+07	5.52156e+06	1.3294e+07	4.6903e+07	1.80564e+07	1.89207e+06	4.33226e+08	1.12953e+07	6.53988e+09	1.95819e+07	1.70031e+08	2.60099e+07	2.54898e+07	1.51415e+08	3.59853e+07	2.4726e+07	1.87757e+07	2.61671e+07	1.13731e+07	3.15884e+07	2.56878e+08	3.97159e+07	7.79905e+08	1.50109e+08	1.69338e+08	3.27445e+06
M125T77	Imidazoleacetic acid	125.036	76.9	126.043	3.19908	C5H6N2O2	[M-H]-	Azoles	Imidazoles	C02835	Amino acid metabolism; Global and overview maps	645-65-8	HMDB0002024	BioDeepDB	2	neg	3.68045e+07	4.09503e+07	2.78142e+07	8.09827e+06	2.12412e+07	1.82461e+08	8.88297e+06	4.40722e+06	3.96022e+07	4.82628e+07	7.10666e+07	6.10158e+07	3.68535e+07	2.46455e+06	6.2841e+07	7.70055e+06	6.31088e+07	2.20585e+07	5.54678e+07	5.81669e+07	6.01747e+07	1.31954e+07	4.89391e+07	1.35323e+08	5.9725e+07	5.73745e+07	9.64202e+07	5.01126e+07	4.18175e+07	1.7423e+08	1.33369e+08	1.71096e+07	9.07407e+07
M128T432	Cyanuric acid	128.012	432.1	129.017	10.9365	C3H3N3O3	[M-H]-	Triazines	1,3,5-triazines	C06554	Xenobiotics biodegradation and metabolism; Global and overview maps	108-80-5/504-19-8	HMDB0041861	BioDeepDB	2	neg	4.05353e+07	4.09126e+06	3.27563e+07	2.0187e+07	6.17212e+07	3.58604e+07	7.45757e+07	3.30817e+07	5.66523e+07	5.36191e+07	1.22362e+08	4.72411e+07	6.37498e+07	4.23031e+07	5.23526e+07	1.21126e+07	662799	1.00298e+07	3.6739e+07	3.61769e+07	3.12184e+07	1.04689e+08	2.50219e+07	2.71589e+07	5.58084e+07	7.40658e+07	1.50348e+08	5.74007e+07	5.70669e+07	6.69167e+07	4.42206e+07	9.45994e+07	1.25424e+07
M129T683	Fluorouracil	129.014	682.8	130.018	25.3926	C4H3FN2O2	[M-H]-	Diazines	Pyrimidines and pyrimidine derivatives	C07649	Xenobiotics biodegradation and metabolism; Digestive system	51-21-8	HMDB0014684	BioDeepDB	2	neg	3.98046e+07	3.39265e+07	2.6953e+07	2.1835e+07	1.32325e+07	7.5086e+07	4.87934e+07	5.50313e+07	7.41008e+07	5.13636e+07	5.6963e+07	5.70249e+07	1.13611e+07	1.15245e+07	2.50852e+07	4.07753e+07	1.40199e+07	1.57936e+07	1.50928e+07	9.74929e+06	4.35073e+07	5.68912e+07	4.17431e+07	3.92456e+07	1.73117e+07	4.34476e+07	1.89792e+07	1.94303e+07	1.54198e+07	1.78539e+07	5.28274e+07	6.55424e+07	7.73769e+07
M133T40	L-Malic acid	133.015	39.8	134.022	2.82676	C4H6O5	[M-H]-	Hydroxy acids and derivatives	Beta hydroxy acids and derivatives	C00149	Cancer: overview; Chemical structure transformation maps; Signal transduction; Sensory system; Endocrine system; Excretory system; Carbohydrate metabolism; Cancer: specific types; Energy metabolism; Global and overview maps	97-67-6/6915-15-7	HMDB0000156	BioDeepDB	2	neg	5.97614e+07	3.90015e+07	5.11643e+07	5.02797e+07	8.0164e+07	3.18448e+07	1.64451e+08	1.72745e+08	4.24114e+07	4.34861e+07	1.13084e+08	1.14512e+07	1.07077e+08	2.54001e+08	6.28719e+07	8.78374e+07	3.99072e+07	9.02407e+07	4.68292e+07	1.79941e+07	2.28202e+08	3.12916e+08	5.73265e+07	1.04303e+08	3.39295e+08	7.46961e+07	2.65174e+07	7.14078e+07	5.2518e+08	3.61184e+07	2.54711e+07	1.24127e+07	9.47318e+07
M135T69	Hypoxanthine	135.031	69	136.038	1.3034	C5H4N4O	[M-H]-	Imidazopyrimidines	Purines and purine derivatives	C00262	Global and overview maps; Nucleotide metabolism	68-94-0	HMDB0000157	BioDeepDB	2	neg	4.83786e+07	3.8351e+07	3.10692e+07	1.44098e+08	9.61107e+07	1.41095e+08	3.88143e+07	4.44615e+07	4.65894e+07	4.35815e+07	5.48506e+07	1.35759e+08	6.48757e+07	3.46449e+07	3.12748e+07	2.5193e+07	7.53062e+07	1.55476e+08	1.27266e+08	3.86161e+07	3.46493e+07	3.83401e+07	2.07272e+07	9.76227e+07	9.50815e+07	6.62269e+07	2.6403e+07	1.976e+07	7.55229e+07	1.38223e+08	7.36363e+07	1.91479e+07	4.63404e+07
M137T126	Salicylic acid	137.025	125.8	138.032	2.74403	C7H6O3	[M-H]-	Benzene and substituted derivatives	Benzoic acids and derivatives	C00805	Signal transduction; Digestive system; Xenobiotics biodegradation and metabolism; Metabolism of terpenoids and polyketides; Amino acid metabolism; Chemical structure transformation maps; Global and overview maps	69-72-7	HMDB0001895	BioDeepDB	2	neg	981016	1.41294e+07	4.43799e+07	5.93201e+06	4.30708e+07	1.68884e+06	1.14094e+07	1.86269e+06	656789	3.7908e+06	768769	7.30718e+06	1.58261e+06	7.05445e+06	7.2647e+06	2.06457e+06	1.35534e+07	9.06734e+06	1.79095e+07	1.11827e+07	1.60493e+07	3.86039e+06	1.55424e+06	1.48453e+07	8.90879e+06	3.66849e+06	1.13506e+07	5.03907e+06	3.56608e+06	2.73131e+07	1.28302e+07	3.3691e+06	1.3704e+07
M145T39	Oxoglutaric acid	145.015	39.2	146.022	3.28243	C5H6O5	[M-H]-	Keto acids and derivatives	Gamma-keto acids and derivatives	C00026	Cancer: overview; Metabolism of other amino acids; Signal transduction; Nervous system; Endocrine system; Excretory system; Carbohydrate metabolism; Digestive system; Xenobiotics biodegradation and metabolism; Amino acid metabolism; Chemical structure transformation maps; Global and overview maps	328-50-7/64-15-3	HMDB0000208	BioDeepDB	2	neg	1.57138e+06	746584	2.60756e+06	3.78452e+06	2.35635e+06	2.74668e+06	648956	527284	1.21761e+06	2.35746e+06	788270	649972	549314	505796	2.54954e+06	495878	620540	629742	2.32111e+06	1.94651e+06	493770	4.23888e+06	2.87732e+06	1.4873e+06	672466	493289	2.77141e+06	1.63657e+06	594467	514619	1.69499e+06	2.10459e+06	379240
M148T107	7-Methyladenine	148.063	107	149.07	2.70155	C6H7N5	[M-H]-	Imidazopyrimidines	Purines and purine derivatives	C02241		935-69-3	HMDB0011614	BioDeepDB	2	neg	6.28861e+06	931210	3.20022e+06	1.93308e+06	5.65337e+06	6.06921e+06	731046	761974	724404	2.32907e+06	2.06737e+06	910249	627987	622436	1.23648e+06	635707	1.90843e+06	992277	1.8937e+06	1.03045e+06	2.08422e+06	677441	853766	4.07291e+06	1.49308e+06	1.51758e+06	1.84498e+06	1.38461e+06	1.04974e+06	4.59039e+06	2.97486e+06	1.62696e+06	1.88733e+06
[truncated: 96 more rows]
[truncated: 17 more columns]
